# Supplementary material for: Genomic analysis of Plasmodium vivax describes patterns of connectivity and putative drivers of adaptation in Ethiopia
Source: Sci Rep. 2023 Nov 27;13:20788. doi: 10.1038/s41598-023-47889-w (PMC10682486; doi:10.1038/s41598-023-47889-w)
Supplement: Supplementary file 2 — Supplementary Information 2. [file 41598_2023_47889_MOESM2_ESM.xlsx]

## Sheet: Sheet1
Supplementary Data.1.Summary of Ethiopian P.vivax samples with high-quality genomic data
Details are presented for 137 independent Ethiopian P. vivax samples included in the MalariaGEN Pv4.0 open dataset. European Nucleotide Archive (ENA) accessions are provided for access to the raw sequencing data.
MalariaGEN Sample ID	Province	Country	ENA Run Accessions	% callable	location_id	Year	mean_coverage	bases	bases_of_1X_coverage	bases_of_5X_coverage	Fws Score	District	Publication
QS0001-C	South Nations Nationalities and Peoples' Region	Ethiopia	ERR775189	87.2	South Nations Nationalities and Peoples' Region	2013	27.87	1130000000	27695747	26639231	0.966852	Hadiya	Auburn, S. et al. Genomic analysis of Plasmodium vivax in southern Ethiopia reveals selective pressures in multiple parasite mechanisms. The Journal of infectious diseases 220, 1738-1749 (2019).
QS0002-C	South Nations Nationalities and Peoples' Region	Ethiopia	ERR775190	85.18	South Nations Nationalities and Peoples' Region	2013	13.7	718000000	27356214	25980685	0.999022	Hadiya	Auburn, S. et al. Genomic analysis of Plasmodium vivax in southern Ethiopia reveals selective pressures in multiple parasite mechanisms. The Journal of infectious diseases 220, 1738-1749 (2019).
QS0003-C	South Nations Nationalities and Peoples' Region	Ethiopia	ERR775191	88.07	South Nations Nationalities and Peoples' Region	2013	61.29	2000000000	27749703	27108377	0.998695	Hadiya	Auburn, S. et al. Genomic analysis of Plasmodium vivax in southern Ethiopia reveals selective pressures in multiple parasite mechanisms. The Journal of infectious diseases 220, 1738-1749 (2019).
QS0004-C	South Nations Nationalities and Peoples' Region	Ethiopia	ERR775192	89.47	South Nations Nationalities and Peoples' Region	2013	68.84	2230000000	28114041	27495171	0.669246	Hadiya	Auburn, S. et al. Genomic analysis of Plasmodium vivax in southern Ethiopia reveals selective pressures in multiple parasite mechanisms. The Journal of infectious diseases 220, 1738-1749 (2019).
QS0006-C	South Nations Nationalities and Peoples' Region	Ethiopia	ERR775194	70.8	South Nations Nationalities and Peoples' Region	2013	8.06	2080000000	27246383	22282511	0.970378	Hadiya	Auburn, S. et al. Genomic analysis of Plasmodium vivax in southern Ethiopia reveals selective pressures in multiple parasite mechanisms. The Journal of infectious diseases 220, 1738-1749 (2019).
QS0011-C	South Nations Nationalities and Peoples' Region	Ethiopia	ERR925433	89.69	Hawassa	2013	31.58	1050000000	28291414	27466725	0.517237	Sidama	Auburn, S. et al. Genomic analysis of Plasmodium vivax in southern Ethiopia reveals selective pressures in multiple parasite mechanisms. The Journal of infectious diseases 220, 1738-1749 (2019).
QS0012-C	South Nations Nationalities and Peoples' Region	Ethiopia	ERR925434	91.32	Hawassa	2013	99.69	3100000000	28554176	28235171	0.537872	Sidama	Auburn, S. et al. Genomic analysis of Plasmodium vivax in southern Ethiopia reveals selective pressures in multiple parasite mechanisms. The Journal of infectious diseases 220, 1738-1749 (2019).
QS0013-C	South Nations Nationalities and Peoples' Region	Ethiopia	ERR925435	87.25	Hawassa	2013	19.17	696000000	27562512	26632165	0.997951	Sidama	Auburn, S. et al. Genomic analysis of Plasmodium vivax in southern Ethiopia reveals selective pressures in multiple parasite mechanisms. The Journal of infectious diseases 220, 1738-1749 (2019).
QS0014-C	South Nations Nationalities and Peoples' Region	Ethiopia	ERR925409	87.78	Hawassa	2013	26.21	989000000	27655716	26868751	0.995889	Sidama	Auburn, S. et al. Genomic analysis of Plasmodium vivax in southern Ethiopia reveals selective pressures in multiple parasite mechanisms. The Journal of infectious diseases 220, 1738-1749 (2019).
QS0015-C	South Nations Nationalities and Peoples' Region	Ethiopia	ERR925410	88.28	Hawassa	2013	24.88	999000000	28121099	27122251	0.813372	Sidama	Auburn, S. et al. Genomic analysis of Plasmodium vivax in southern Ethiopia reveals selective pressures in multiple parasite mechanisms. The Journal of infectious diseases 220, 1738-1749 (2019).
QS0016-C	South Nations Nationalities and Peoples' Region	Ethiopia	ERR925411	87.83	Hawassa	2013	28.09	1040000000	27661414	26896645	0.998106	Sidama	Auburn, S. et al. Genomic analysis of Plasmodium vivax in southern Ethiopia reveals selective pressures in multiple parasite mechanisms. The Journal of infectious diseases 220, 1738-1749 (2019).
QS0018-C	South Nations Nationalities and Peoples' Region	Ethiopia	ERR925412	87.84	Hawassa	2013	23.48	970000000	27741818	26954445	0.996889	Sidama	Auburn, S. et al. Genomic analysis of Plasmodium vivax in southern Ethiopia reveals selective pressures in multiple parasite mechanisms. The Journal of infectious diseases 220, 1738-1749 (2019).
QS0020-C	South Nations Nationalities and Peoples' Region	Ethiopia	ERR925413	60.46	Hawassa	2013	6.98	413000000	26820452	19451440	0.994282	Sidama	Auburn, S. et al. Genomic analysis of Plasmodium vivax in southern Ethiopia reveals selective pressures in multiple parasite mechanisms. The Journal of infectious diseases 220, 1738-1749 (2019).
QS0023-C	South Nations Nationalities and Peoples' Region	Ethiopia	ERR925414	66.49	Hawassa	2013	7.42	403000000	27108448	21003372	0.950523	Sidama	Auburn, S. et al. Genomic analysis of Plasmodium vivax in southern Ethiopia reveals selective pressures in multiple parasite mechanisms. The Journal of infectious diseases 220, 1738-1749 (2019).
QS0025-C	South Nations Nationalities and Peoples' Region	Ethiopia	ERR925416	87.24	Arbaminch	2013	17.65	809000000	27940724	26683453	0.888354	Gamo	Auburn, S. et al. Genomic analysis of Plasmodium vivax in southern Ethiopia reveals selective pressures in multiple parasite mechanisms. The Journal of infectious diseases 220, 1738-1749 (2019).
QS0027-C	South Nations Nationalities and Peoples' Region	Ethiopia	ERR925417	87.55	Arbaminch	2013	22.06	849000000	27627042	26730325	0.994934	Gamo	Auburn, S. et al. Genomic analysis of Plasmodium vivax in southern Ethiopia reveals selective pressures in multiple parasite mechanisms. The Journal of infectious diseases 220, 1738-1749 (2019).
QS0028-C	South Nations Nationalities and Peoples' Region	Ethiopia	ERR925436	87.17	Arbaminch	2013	18.88	693000000	27536011	26568059	0.998636	Gamo	Auburn, S. et al. Genomic analysis of Plasmodium vivax in southern Ethiopia reveals selective pressures in multiple parasite mechanisms. The Journal of infectious diseases 220, 1738-1749 (2019).
QS0030-C	South Nations Nationalities and Peoples' Region	Ethiopia	ERR925419	63.27	Arbaminch	2013	7.27	434000000	26834973	20149593	0.978534	Gamo	Auburn, S. et al. Genomic analysis of Plasmodium vivax in southern Ethiopia reveals selective pressures in multiple parasite mechanisms. The Journal of infectious diseases 220, 1738-1749 (2019).
QS0031-C	South Nations Nationalities and Peoples' Region	Ethiopia	ERR925437	90.36	Arbaminch	2013	22.94	771000000	28606702	27613010	0.302756	Gamo	Auburn, S. et al. Genomic analysis of Plasmodium vivax in southern Ethiopia reveals selective pressures in multiple parasite mechanisms. The Journal of infectious diseases 220, 1738-1749 (2019).
QS0032-C	South Nations Nationalities and Peoples' Region	Ethiopia	ERR925420	89.03	Arbaminch	2013	19.96	846000000	28445481	27233111	0.49039	Gamo	Auburn, S. et al. Genomic analysis of Plasmodium vivax in southern Ethiopia reveals selective pressures in multiple parasite mechanisms. The Journal of infectious diseases 220, 1738-1749 (2019).
QS0033-C	South Nations Nationalities and Peoples' Region	Ethiopia	ERR925421	80.86	Arbaminch	2013	10.38	530000000	27271350	24854263	0.996031	Gamo	Auburn, S. et al. Genomic analysis of Plasmodium vivax in southern Ethiopia reveals selective pressures in multiple parasite mechanisms. The Journal of infectious diseases 220, 1738-1749 (2019).
QS0035-C	South Nations Nationalities and Peoples' Region	Ethiopia	ERR925438	88.1	Arbaminch	2013	36.08	1130000000	27695661	26997936	0.998981	Gamo	Auburn, S. et al. Genomic analysis of Plasmodium vivax in southern Ethiopia reveals selective pressures in multiple parasite mechanisms. The Journal of infectious diseases 220, 1738-1749 (2019).
QS0037-C	South Nations Nationalities and Peoples' Region	Ethiopia	ERR925439	87.42	Arbaminch	2013	23.19	763000000	27580029	26686598	0.995195	Gamo	Auburn, S. et al. Genomic analysis of Plasmodium vivax in southern Ethiopia reveals selective pressures in multiple parasite mechanisms. The Journal of infectious diseases 220, 1738-1749 (2019).
QS0039-C	South Nations Nationalities and Peoples' Region	Ethiopia	ERR925422	57.48	Guba	2013	6.54	460000000	26893154	18582977	0.995906	Metekel	Auburn, S. et al. Genomic analysis of Plasmodium vivax in southern Ethiopia reveals selective pressures in multiple parasite mechanisms. The Journal of infectious diseases 220, 1738-1749 (2019).
QS0041-C	South Nations Nationalities and Peoples' Region	Ethiopia	ERR925423	71.77	Guba	2013	8.45	1570000000	26821900	22426545	0.99901	Metekel	Auburn, S. et al. Genomic analysis of Plasmodium vivax in southern Ethiopia reveals selective pressures in multiple parasite mechanisms. The Journal of infectious diseases 220, 1738-1749 (2019).
QS0042-C	South Nations Nationalities and Peoples' Region	Ethiopia	ERR925424	78.42	Guba	2013	10.17	2040000000	27097734	24273509	0.999209	Metekel	Auburn, S. et al. Genomic analysis of Plasmodium vivax in southern Ethiopia reveals selective pressures in multiple parasite mechanisms. The Journal of infectious diseases 220, 1738-1749 (2019).
QS0044-C	South Nations Nationalities and Peoples' Region	Ethiopia	ERR925440	88.14	Guba	2013	26.98	2020000000	27729978	26973409	0.995745	Metekel	Auburn, S. et al. Genomic analysis of Plasmodium vivax in southern Ethiopia reveals selective pressures in multiple parasite mechanisms. The Journal of infectious diseases 220, 1738-1749 (2019).
QS0046-C	South Nations Nationalities and Peoples' Region	Ethiopia	ERR925429	56.24	Shone	2013	6.6	452000000	27137544	18285295	0.992389	Metekel	Auburn, S. et al. Genomic analysis of Plasmodium vivax in southern Ethiopia reveals selective pressures in multiple parasite mechanisms. The Journal of infectious diseases 220, 1738-1749 (2019).
QS0049-C	South Nations Nationalities and Peoples' Region	Ethiopia	ERR925441	87.92	Guba	2013	88.7	2620000000	27663521	27143249	0.999181	Metekel	Auburn, S. et al. Genomic analysis of Plasmodium vivax in southern Ethiopia reveals selective pressures in multiple parasite mechanisms. The Journal of infectious diseases 220, 1738-1749 (2019).
QS0053-C	South Nations Nationalities and Peoples' Region	Ethiopia	ERR925431	86.58	Shone	2013	23.91	879000000	27307750	26328808	0.994808	East Badawacho	Auburn, S. et al. Genomic analysis of Plasmodium vivax in southern Ethiopia reveals selective pressures in multiple parasite mechanisms. The Journal of infectious diseases 220, 1738-1749 (2019).
VVX00863	Batu	Ethiopia	ERR2299532	71.44	Batu	2013	9.32	454000000	26856980	23477134	0.999138	East Shewa	Auburn, S. et al. Genomic analysis of Plasmodium vivax in southern Ethiopia reveals selective pressures in multiple parasite mechanisms. The Journal of infectious diseases 220, 1738-1749 (2019).
VVX00897	Batu	Ethiopia	ERR2299536	81.37	Batu	2013	11.9	3380000000	27091027	25307460	0.998958	East Shewa	Auburn, S. et al. Genomic analysis of Plasmodium vivax in southern Ethiopia reveals selective pressures in multiple parasite mechanisms. The Journal of infectious diseases 220, 1738-1749 (2019).
VVX01915	Gondar	Ethiopia	ERR2351923	88.18	Gondar	2016	39.38	1310000000	27605170	26831475	0.994153	Gondar/Maksegnit health center	Auburn, S. et al. Genomic analysis of Plasmodium vivax in southern Ethiopia reveals selective pressures in multiple parasite mechanisms. The Journal of infectious diseases 220, 1738-1749 (2019).
VVX01924	Jimma	Ethiopia	ERR2351921	87.02	Jimma	2016	48.22	1550000000	27439322	26350219	0.99335	Jimma	Auburn, S. et al. Genomic analysis of Plasmodium vivax in southern Ethiopia reveals selective pressures in multiple parasite mechanisms. The Journal of infectious diseases 220, 1738-1749 (2019).
VVX01936	Jimma	Ethiopia	ERR2351929	75.5	Jimma	2016	23.34	784000000	24344586	22286314	0.99782	Jimma	Auburn, S. et al. Genomic analysis of Plasmodium vivax in southern Ethiopia reveals selective pressures in multiple parasite mechanisms. The Journal of infectious diseases 220, 1738-1749 (2019).
VVX01945	Jimma	Ethiopia	ERR2351927	78.98	Jimma	2016	26.88	897000000	25679306	23559586	0.997751	Jimma	Auburn, S. et al. Genomic analysis of Plasmodium vivax in southern Ethiopia reveals selective pressures in multiple parasite mechanisms. The Journal of infectious diseases 220, 1738-1749 (2019).
VVX01951	Jimma	Ethiopia	ERR2351926	87.29	Jimma	2016	135.23	4070000000	27526052	26597031	0.996288	Jimma	Auburn, S. et al. Genomic analysis of Plasmodium vivax in southern Ethiopia reveals selective pressures in multiple parasite mechanisms. The Journal of infectious diseases 220, 1738-1749 (2019).
VVX01961	Gondar	Ethiopia	ERR2309726	89.07	Gondar	2016	134.53	3900000000	27947528	27207425	0.999131	Gondar/Maksegnit health center	Lacerda, M. V. G. et al. Single-Dose Tafenoquine to Prevent Relapse of Plasmodium vivax Malaria. N Engl J Med 380, 215-228 (2019).
VVX01967	Gondar	Ethiopia	ERR2351922	83.55	Gondar	2016	24.62	859000000	26530194	25025984	0.995667	Gondar/Maksegnit health center	Lacerda, M. V. G. et al. Single-Dose Tafenoquine to Prevent Relapse of Plasmodium vivax Malaria. N Engl J Med 380, 215-228 (2019).
VVX01968	Gondar	Ethiopia	ERR2678951	88.07	Gondar	2016	51.29	1880000000	28183982	26926223	0.575701	Gondar/Maksegnit health center	Lacerda, M. V. G. et al. Single-Dose Tafenoquine to Prevent Relapse of Plasmodium vivax Malaria. N Engl J Med 380, 215-228 (2019).
VVX01969	Gondar	Ethiopia	ERR2678953	88.04	Gondar	2016	90	3280000000	27642697	26892726	0.995612	Gondar/Maksegnit health center	Lacerda, M. V. G. et al. Single-Dose Tafenoquine to Prevent Relapse of Plasmodium vivax Malaria. N Engl J Med 380, 215-228 (2019).
VVX01970	Gondar	Ethiopia	ERR2678952	86.19	Gondar	2016	113.97	3440000000	27350452	26211534	0.995684	Gondar/Maksegnit health center	Lacerda, M. V. G. et al. Single-Dose Tafenoquine to Prevent Relapse of Plasmodium vivax Malaria. N Engl J Med 380, 215-228 (2019).
VVX01971	Gondar	Ethiopia	ERR2678949	89.21	Gondar	2016	107.21	3460000000	28335764	27367420	0.918652	Gondar/Maksegnit health center	Lacerda, M. V. G. et al. Single-Dose Tafenoquine to Prevent Relapse of Plasmodium vivax Malaria. N Engl J Med 380, 215-228 (2019).
VVX01973	Gondar	Ethiopia	ERR2351919	90.46	Gondar	2016	149.36	4430000000	28343581	27747953	0.790576	Gondar/Maksegnit health center	Lacerda, M. V. G. et al. Single-Dose Tafenoquine to Prevent Relapse of Plasmodium vivax Malaria. N Engl J Med 380, 215-228 (2019).
VVX01975	Gondar	Ethiopia	ERR2351918	89.69	Gondar	2016	147.93	4360000000	27979409	27420279	0.887879	Gondar/Maksegnit health center	Lacerda, M. V. G. et al. Single-Dose Tafenoquine to Prevent Relapse of Plasmodium vivax Malaria. N Engl J Med 380, 215-228 (2019).
VVX01983	Gondar	Ethiopia	ERR2351925	87.03	Gondar	2016	93.4	2820000000	27725352	26474451	0.854791	Gondar/Maksegnit health center	Lacerda, M. V. G. et al. Single-Dose Tafenoquine to Prevent Relapse of Plasmodium vivax Malaria. N Engl J Med 380, 215-228 (2019).
VVX01984	Gondar	Ethiopia	ERR2351924	89.28	Gondar	2016	99.6	3050000000	28068284	27266892	0.690441	Gondar/Maksegnit health center	Lacerda, M. V. G. et al. Single-Dose Tafenoquine to Prevent Relapse of Plasmodium vivax Malaria. N Engl J Med 380, 215-228 (2019).
BBH-1-125	Oromia	Ethiopia	ERR2678989	88.52	Jimma	2016	79.94	2300000000	27584899	27072414	0.995995	Jimma	Ford, A. et al. Whole genome sequencing of Plasmodium vivax isolates reveals frequent sequence and structural polymorphisms in erythrocyte binding genes. PLoS neglected tropical diseases 14, e0008234 (2020).
BBH_1_132	Oromia	Ethiopia	ERR2678991	90.2	Jimma	2016	396.38	39500000000	28783485	28314739	0.996266	Jimma	Ford, A. et al. Whole genome sequencing of Plasmodium vivax isolates reveals frequent sequence and structural polymorphisms in erythrocyte binding genes. PLoS neglected tropical diseases 14, e0008234 (2020).
BBH_1_137	Oromia	Ethiopia	ERR2679003	87.09	Jimma	2016	66.09	2210000000	27928375	26727049	0.96967	Jimma	Ford, A. et al. Whole genome sequencing of Plasmodium vivax isolates reveals frequent sequence and structural polymorphisms in erythrocyte binding genes. PLoS neglected tropical diseases 14, e0008234 (2020).
BBH_1_153	Oromia	Ethiopia	ERR2678992	90.6	Jimma	2016	81.17	2640000000	28460041	27934343	0.691452	Jimma	Ford, A. et al. Whole genome sequencing of Plasmodium vivax isolates reveals frequent sequence and structural polymorphisms in erythrocyte binding genes. PLoS neglected tropical diseases 14, e0008234 (2020).
BBH_1_162	Oromia	Ethiopia	ERR2678993	91.67	Jimma	2016	92.46	5650000000	28774539	28360961	0.541806	Jimma	Ford, A. et al. Whole genome sequencing of Plasmodium vivax isolates reveals frequent sequence and structural polymorphisms in erythrocyte binding genes. PLoS neglected tropical diseases 14, e0008234 (2020).
HT_1_144	Oromia	Ethiopia	ERR2678994	88.54	Jimma	2016	36.51	1190000000	27943468	27082651	0.982659	Jimma	Ford, A. et al. Whole genome sequencing of Plasmodium vivax isolates reveals frequent sequence and structural polymorphisms in erythrocyte binding genes. PLoS neglected tropical diseases 14, e0008234 (2020).
HT_1_147	Oromia	Ethiopia	ERR2679004	89.89	Jimma	2016	471.21	16500000000	28573471	28013603	0.994948	Jimma	Ford, A. et al. Whole genome sequencing of Plasmodium vivax isolates reveals frequent sequence and structural polymorphisms in erythrocyte binding genes. PLoS neglected tropical diseases 14, e0008234 (2020).
HT_2_112	Oromia	Ethiopia	ERR2679005	89.31	Jimma	2016	117.47	4350000000	28421323	27672588	0.975252	Jimma	Ford, A. et al. Whole genome sequencing of Plasmodium vivax isolates reveals frequent sequence and structural polymorphisms in erythrocyte binding genes. PLoS neglected tropical diseases 14, e0008234 (2020).
JHC_1_208	Oromia	Ethiopia	ERR2679006	91.34	Jimma	2016	319.68	53600000000	28800333	28497495	0.583584	Jimma	Ford, A. et al. Whole genome sequencing of Plasmodium vivax isolates reveals frequent sequence and structural polymorphisms in erythrocyte binding genes. PLoS neglected tropical diseases 14, e0008234 (2020).
JHC_2_100	Oromia	Ethiopia	ERR2678996	89.32	Jimma	2016	75.41	2320000000	28146019	27487133	0.993561	Jimma	Ford, A. et al. Whole genome sequencing of Plasmodium vivax isolates reveals frequent sequence and structural polymorphisms in erythrocyte binding genes. PLoS neglected tropical diseases 14, e0008234 (2020).
JHC_2_216	Oromia	Ethiopia	ERR2678997	64.71	Jimma	2016	8.66	402000000	27540256	22936838	0.936664	Jimma	Ford, A. et al. Whole genome sequencing of Plasmodium vivax isolates reveals frequent sequence and structural polymorphisms in erythrocyte binding genes. PLoS neglected tropical diseases 14, e0008234 (2020).
MICH_1_72	Oromia	Ethiopia	ERR2678998	88.88	Jimma	2016	67.72	2070000000	28152085	27337864	0.992076	Jimma	Ford, A. et al. Whole genome sequencing of Plasmodium vivax isolates reveals frequent sequence and structural polymorphisms in erythrocyte binding genes. PLoS neglected tropical diseases 14, e0008234 (2020).
MICH_2_71	Oromia	Ethiopia	ERR2679007	90.96	Jimma	2016	635.92	32500000000	28759068	28413589	0.993503	Jimma	Ford, A. et al. Whole genome sequencing of Plasmodium vivax isolates reveals frequent sequence and structural polymorphisms in erythrocyte binding genes. PLoS neglected tropical diseases 14, e0008234 (2020).
SGH-1-331	Oromia	Ethiopia	ERR2678990	90.94	Jimma	2016	84.62	2530000000	28293842	27842285	0.687366	Jimma	Ford, A. et al. Whole genome sequencing of Plasmodium vivax isolates reveals frequent sequence and structural polymorphisms in erythrocyte binding genes. PLoS neglected tropical diseases 14, e0008234 (2020).
SGH_1_337	Oromia	Ethiopia	ERR2679008	89.12	Jimma	2016	39.84	1310000000	28152149	27305372	0.646748	Jimma	Ford, A. et al. Whole genome sequencing of Plasmodium vivax isolates reveals frequent sequence and structural polymorphisms in erythrocyte binding genes. PLoS neglected tropical diseases 14, e0008234 (2020).
SGH_1_355	Oromia	Ethiopia	ERR2678999	87.94	Jimma	2016	87.03	2570000000	28109143	27000437	0.991591	Jimma	Ford, A. et al. Whole genome sequencing of Plasmodium vivax isolates reveals frequent sequence and structural polymorphisms in erythrocyte binding genes. PLoS neglected tropical diseases 14, e0008234 (2020).
SGH_1_357	Oromia	Ethiopia	ERR2679000	89.87	Jimma	2016	232.22	9500000000	28586073	28021379	0.987228	Jimma	Ford, A. et al. Whole genome sequencing of Plasmodium vivax isolates reveals frequent sequence and structural polymorphisms in erythrocyte binding genes. PLoS neglected tropical diseases 14, e0008234 (2020).
SGH_1_358	Oromia	Ethiopia	ERR2679009	88.36	Jimma	2016	38.49	1620000000	27820925	27011589	0.98508	Jimma	Ford, A. et al. Whole genome sequencing of Plasmodium vivax isolates reveals frequent sequence and structural polymorphisms in erythrocyte binding genes. PLoS neglected tropical diseases 14, e0008234 (2020).
SGH_1_359	Oromia	Ethiopia	ERR2679010	91.24	Jimma	2016	79.47	2890000000	28611778	28171761	0.699504	Jimma	Ford, A. et al. Whole genome sequencing of Plasmodium vivax isolates reveals frequent sequence and structural polymorphisms in erythrocyte binding genes. PLoS neglected tropical diseases 14, e0008234 (2020).
SGH_1_361	Oromia	Ethiopia	ERR2679001	74.48	Jimma	2016	11.03	439000000	27734912	25060361	0.963662	Jimma	Ford, A. et al. Whole genome sequencing of Plasmodium vivax isolates reveals frequent sequence and structural polymorphisms in erythrocyte binding genes. PLoS neglected tropical diseases 14, e0008234 (2020).
SGH_2_103	Oromia	Ethiopia	ERR2679002	89.46	Jimma	2016	143.7	4330000000	28312215	27603224	0.996812	Jimma	Ford, A. et al. Whole genome sequencing of Plasmodium vivax isolates reveals frequent sequence and structural polymorphisms in erythrocyte binding genes. PLoS neglected tropical diseases 14, e0008234 (2020).
SGH_2_108	Oromia	Ethiopia	ERR2679012	88.1	Jimma	2016	22.83	688000000	27732277	26892054	0.990407	Jimma	Ford, A. et al. Whole genome sequencing of Plasmodium vivax isolates reveals frequent sequence and structural polymorphisms in erythrocyte binding genes. PLoS neglected tropical diseases 14, e0008234 (2020).
QS0058-C	Oromia	Ethiopia	ERR1035495	87.26	Abure Health Center	2013	22.54	1080000000	27596945	26564929	0.993367	West Arsi	This Study
QS0061-C	Oromia	Ethiopia	ERR1035497	88.1	Abosto Health Center	2014	70.21	2090000000	27908596	27136250	0.996176	West Arsi	This Study
QS0063-C	Oromia	Ethiopia	ERR1035499	88.68	Abosto Health Center	2014	63.04	1940000000	27954771	27422518	0.998324	West Arsi	This Study
QS0066-C	Oromia	Ethiopia	ERR1035500	88.96	Abosto Health Center	2013	83.43	2660000000	28009736	27486897	0.996018	West Arsi	This Study
QS0068-C	Oromia	Ethiopia	ERR1035502	91.06	Abosto Health Center	2014	58	2950000000	28450019	28024604	0.54433	West Arsi	This Study
QS0070-C	Oromia	Ethiopia	ERR1035504	88.32	Abosto Health Center	2014	53.45	1790000000	27753156	27138762	0.996324	West Arsi	This Study
QS0073-C	Oromia	Ethiopia	ERR1035507	63.33	Abosto Health Center	2014	7.23	3370000000	27221471	20132718	0.992511	West Arsi	This Study
QS0074-C	Oromia	Ethiopia	ERR1035508	89.52	Abosto Health Center	2014	20.72	1060000000	28181650	27347656	0.738573	West Arsi	This Study
QS0076-C	Oromia	Ethiopia	ERR1035510	88.75	Abosto Health Center	2014	120.59	4000000000	27915291	27490014	0.995987	West Arsi	This Study
QS0077-C	Oromia	Ethiopia	ERR1035511	87.75	Abosto Health Center	2014	112.07	3500000000	27631727	27133077	0.995948	West Arsi	This Study
QS0078-C	Oromia	Ethiopia	ERR1035512	88.01	Bishan Guracha Health Center	2013	91.54	2710000000	27641668	27147143	0.999158	West Arsi	This Study
QS0079-C	Oromia	Ethiopia	ERR1035513	87.84	Bishan Guracha Health Center	2013	26.65	887000000	27625574	26871392	0.995994	West Arsi	This Study
QS0080-C	Oromia	Ethiopia	ERR1035514	88.79	Bishan Guracha Health Center	2013	86.04	2640000000	28048903	27483341	0.996515	West Arsi	This Study
QS0081-C	Oromia	Ethiopia	ERR1035515	62	Bishan Guracha Health Center	2013	8.15	1500000000	27985606	21108372	0.995165	West Arsi	This Study
QS0084-C	Oromia	Ethiopia	ERR1035517	88.5	Bishan Guracha Health Center	2013	101.26	2990000000	27798897	27339294	0.999012	West Arsi	This Study
QS0085-C	Oromia	Ethiopia	ERR1035518	90.44	Bishan Guracha Health Center	2013	78.64	2430000000	28381463	27859551	0.526984	West Arsi	This Study
QS0086-C	Oromia	Ethiopia	ERR1035519	90.45	Bishan Guracha Health Center	2013	78.8	2410000000	28389122	27866485	0.523117	West Arsi	This Study
QS0088-C	Oromia	Ethiopia	ERR1035521	86.55	Bishan Guracha Health Center	2013	15.32	538000000	27318643	26233672	0.999352	West Arsi	This Study
QS0089-C	Oromia	Ethiopia	ERR1035522	85.54	Bishan Guracha Health Center	2013	14.03	508000000	27301469	26020050	0.995513	West Arsi	This Study
QS0090-C	Oromia	Ethiopia	ERR1035523	88.23	Bishan Guracha Health Center	2013	29.45	899000000	27718891	26983978	0.996027	West Arsi	This Study
QS0091-C	Oromia	Ethiopia	ERR1035524	87.44	Bishan Guracha Health Center	2013	45.86	1400000000	27487461	26806552	0.996454	West Arsi	This Study
QS0092-C	Oromia	Ethiopia	ERR1035525	88.03	Bishan Guracha Health Center	2013	84.34	2540000000	27668214	27134388	0.998665	West Arsi	This Study
QS0093-C	Oromia	Ethiopia	ERR1035526	87.82	Bishan Guracha Health Center	2013	94.33	2810000000	27725839	27096674	0.994844	West Arsi	This Study
QS0096-C	Oromia	Ethiopia	ERR1035529	54.08	Bishan Guracha Health Center	2013	6.2	325000000	26592182	17407448	0.998894	West Arsi	This Study
QS0097-C	Oromia	Ethiopia	ERR1035530	72.95	Bishan Guracha Health Center	2014	8.64	2120000000	26710276	22608557	0.994588	West Arsi	This Study
QS0098-C	Oromia	Ethiopia	ERR1035531	90.76	Bishan Guracha Health Center	2014	108.35	3350000000	28491012	28124228	0.774615	West Arsi	This Study
QS0099-C	Oromia	Ethiopia	ERR1035532	91.7	Bishan Guracha Health Center	2014	45.17	1580000000	28629068	28172776	0.398938	West Arsi	This Study
QS0100-C	Oromia	Ethiopia	ERR1035533	88.66	Bishan Guracha Health Center	2014	39.63	1480000000	27882645	27258050	0.995711	West Arsi	This Study
QS0102-C	Oromia	Ethiopia	ERR1035534	88.08	Bishan Guracha Health Center	2014	30.09	1010000000	27685390	26972461	0.994533	West Arsi	This Study
QS0103-C	Oromia	Ethiopia	ERR1035535	88.16	Bishan Guracha Health Center	2014	102.79	3140000000	27705924	27230145	0.996978	West Arsi	This Study
QS0105-C	Oromia	Ethiopia	ERR1035537	91.03	Adje Health Center	2013	119.78	3690000000	28521799	28170933	0.877768	West Arsi	This Study
QS0106-C	Oromia	Ethiopia	ERR1045263	91.5	Adje Health Center	2013	107.39	3360000000	28565964	28263816	0.715255	West Arsi	This Study
QS0107-C	Oromia	Ethiopia	ERR1045264	87.48	Adje Health Center	2013	40.46	1310000000	27451425	26760047	0.995347	West Arsi	This Study
QS0108-C	Oromia	Ethiopia	ERR1045265	89.74	Adje Health Center	2013	45.46	1410000000	28396416	27591298	0.813643	West Arsi	This Study
QS0114-C	Oromia	Ethiopia	ERR1045270	88.32	Adje Health Center	2013	17.63	683000000	28163850	26891503	0.540472	West Arsi	This Study
QS0118-C	Oromia	Ethiopia	ERR1045272	89.15	Adje Health Center	2013	57.61	1850000000	28010441	27428917	0.840582	West Arsi	This Study
QS0120-C	Oromia	Ethiopia	ERR1045274	67.07	Adje Health Center	2013	7.58	345000000	27030289	21320719	0.996659	West Arsi	This Study
QS0121-C	Oromia	Ethiopia	ERR1045275	88.69	Adje Health Center	2013	169.01	5210000000	27990983	27601114	0.995726	West Arsi	This Study
QS0122-C	Oromia	Ethiopia	ERR1045276	88.39	Adje Health Center	2013	141.37	4450000000	28094543	27494948	0.996026	West Arsi	This Study
QS0123-C	Oromia	Ethiopia	ERR1045277	89	Adje Health Center	2013	151.59	4590000000	27999976	27652070	0.996884	West Arsi	This Study
QS0124-C	Oromia	Ethiopia	ERR1045278	88	Adje Health Center	2013	112.34	3360000000	27656576	27173584	0.996378	West Arsi	This Study
QS0125-C	Oromia	Ethiopia	ERR1045279	83.21	Adje Health Center	2013	11.9	542000000	27062033	25458957	0.999057	West Arsi	This Study
QS0137-C	Oromia	Ethiopia	ERR1045289	88.79	Ilala Health Center	2013	73.58	2280000000	28068253	27409837	0.996633	West Arsi	This Study
QS0138-C	Oromia	Ethiopia	ERR1045290	88.19	Ilala Health Center	2013	117.24	3520000000	27726257	27276304	0.99483	West Arsi	This Study
QS0141-C	Oromia	Ethiopia	ERR1045292	89.62	Melka Oda Hospital	2013	49.33	1700000000	28323175	27629851	0.935451	West Arsi	This Study
QS0143-C	Oromia	Ethiopia	ERR1045294	88.79	Melka Oda Hospital	2013	151.22	4660000000	28084666	27584742	0.995551	West Arsi	This Study
QS0146-C	Oromia	Ethiopia	ERR1045297	87.73	Melka Oda Hospital	2013	46.46	1500000000	27563597	26917133	0.995013	West Arsi	This Study
QS0151-C	Oromia	Ethiopia	ERR1045299	89.2	Melka Oda Hospital	2013	315.57	10700000000	28079855	27828961	0.994902	West Arsi	This Study
QS0172-C	Amhara	Ethiopia	ERR1106591	89.09	Shewarobit	2015	72.08	2380000000	28310925	27481797	0.98137	North Shewa zone	This Study
QS0173-C	Amhara	Ethiopia	ERR1106592	88.15	Shewarobit	2015	66.77	2340000000	27681137	27120332	0.996357	North Shewa zone	This Study
QS0176-C	Amhara	Ethiopia	ERR1106593	90.87	Shewarobit	2015	59.65	2370000000	28423045	27994041	0.605606	North Shewa zone	This Study
QS0177-C	Amhara	Ethiopia	ERR1106594	88.5	Shewarobit	2015	41.13	1310000000	27820167	27220905	0.995995	North Shewa zone	This Study
QS0178-C	Amhara	Ethiopia	ERR1106595	88.35	Shewarobit	2015	45.66	1420000000	27720653	27108057	0.995994	North Shewa zone	This Study
QS0179-C	Amhara	Ethiopia	ERR1106596	88.09	Shewarobit	2015	67.98	2240000000	27648055	27119455	0.998636	North Shewa zone	This Study
QS0181-C	Amhara	Ethiopia	ERR1106597	84.8	Shewarobit	2015	12.64	1050000000	27431066	25870001	0.997951	North Shewa zone	This Study
QS0184-C	Amhara	Ethiopia	ERR1106598	88.95	Shewarobit	2015	85.4	3180000000	27981654	27502579	0.996689	North Shewa zone	This Study
QS0185-C	Amhara	Ethiopia	ERR1106599	88.97	Shewarobit	2015	83.86	2910000000	27912115	27427664	0.999183	North Shewa zone	This Study
QS0186-C	Amhara	Ethiopia	ERR1106600	88.87	Shewarobit	2015	73.02	2760000000	27910837	27405216	0.999353	North Shewa zone	This Study
QS0187-C	Amhara	Ethiopia	ERR1106601	88.85	Shewarobit	2015	83.21	2470000000	27858023	27353128	0.994612	North Shewa zone	This Study
QS0188-C	Amhara	Ethiopia	ERR1106602	52.57	Shewarobit	2015	6.13	304000000	27075092	17082980	0.994745	North Shewa zone	This Study
QS0189-C	Amhara	Ethiopia	ERR1106609	88.99	Shewarobit	2015	216.21	6660000000	27939759	27587366	0.996304	North Shewa zone	This Study
QS0190-C	Amhara	Ethiopia	ERR1106610	86.62	Shewarobit	2015	15.49	903000000	27735339	26364487	0.963638	North Shewa zone	This Study
QS0191-C	Amhara	Ethiopia	ERR1106611	91.5	Shewarobit	2015	195.39	6010000000	28536021	28261606	0.535712	North Shewa zone	This Study
QS0192-C	Amhara	Ethiopia	ERR1106588	87.38	Shewarobit	2015	75.32	2600000000	27511482	26959808	0.997377	North Shewa zone	This Study
QS0193-C	Amhara	Ethiopia	ERR1106589	87.89	Shewarobit	2015	24.26	1150000000	27631003	26826219	0.999045	North Shewa zone	This Study
QS0196-C	Oromia	Ethiopia	ERR1106603	87.99	Adama	2014	63.1	1920000000	27649373	27043195	0.999133	East Shewa	This Study
QS0197-C	Oromia	Ethiopia	ERR1106604	88.07	Adama	2014	87.29	2570000000	27695418	27176540	0.995869	East Shewa	This Study
QS0200-C	Oromia	Ethiopia	ERR1106605	88.72	Adama	2014	96.35	2910000000	28138726	27377866	0.909122	East Shewa	This Study
