# Supplementary material for: Genomic analysis of Plasmodium vivax describes patterns of connectivity and putative drivers of adaptation in Ethiopia
Source: Sci Rep. 2023 Nov 27;13:20788. doi: 10.1038/s41598-023-47889-w (PMC10682486; doi:10.1038/s41598-023-47889-w)
Supplement: Supplementary file 3 — Supplementary Information 3. [file 41598_2023_47889_MOESM3_ESM.xlsx]

## Sheet: Supplementary_Data2
Supplementary data 2. Prevalence of nonsynonymnous variants in drug resistance candidates
Data is presented on 299 independent single clone Ethiopian, Thai and Indonesian P.vivax samples
Gene	Chromosome	Position	Amino Acid	Ref Allele	Alt Allele	Description	% Ethiopia Ref	% Indonesia Ref	% Thailand Ref
CRT	PvP01_01_v1	442239	K9dup	A	AAAG	Chloroquine resistance transporter	3 (3/102)	0 (0/110)	54 (42/78)
CRT	PvP01_01_v1	442502	P38L	C	T	Chloroquine resistance transporter	0 (0/102)	0 (0/110)	1 (1/78)
CRT	PvP01_01_v1	442980	R121K	G	A	Chloroquine-resistance transporter-like; Chloroquine resistance transporter	0 (0/102)	0 (0/110)	1 (1/78)
CRT	PvP01_01_v1	443466	V184F	G	T	Chloroquine-resistance transporter-like; Chloroquine resistance transporter	0 (0/102)	1 (1/110)	0 (0/78)
MRP1	PvP01_02_v1	154008	L1639R	A	C	ABC transporter-like; AAA+ ATPase domain; P-loop containing nucleoside triphosphate hydrolase; Oligomycin resistance ATP-dependent permease Yor1	0 (0/102)	1 (1/110)	0 (0/78)
MRP1	PvP01_02_v1	154168	H1586Y	G	A	ABC transporter-like; AAA+ ATPase domain; P-loop containing nucleoside triphosphate hydrolase; Oligomycin resistance ATP-dependent permease Yor1	0 (0/102)	0 (0/110)	5 (4/78)
MRP1	PvP01_02_v1	154215	D1570V	T	A	ABC transporter-like; AAA+ ATPase domain; P-loop containing nucleoside triphosphate hydrolase; Oligomycin resistance ATP-dependent permease Yor1	0 (0/102)	20 (22/108)	0 (0/78)
MRP1	PvP01_02_v1	154216	D1570Y	C	A	ABC transporter-like; AAA+ ATPase domain; P-loop containing nucleoside triphosphate hydrolase; Oligomycin resistance ATP-dependent permease Yor1	0 (0/102)	20 (22/108)	0 (0/78)
MRP1	PvP01_02_v1	154354	G1524R	C	T	ABC transporter-like; AAA+ ATPase domain; P-loop containing nucleoside triphosphate hydrolase; Oligomycin resistance ATP-dependent permease Yor1	1 (1/102)	0 (0/110)	0 (0/78)
MRP1	PvP01_02_v1	154402	L1508F	G	A	ABC transporter-like; AAA+ ATPase domain; P-loop containing nucleoside triphosphate hydrolase; Oligomycin resistance ATP-dependent permease Yor1	1 (1/102)	0 (0/110)	0 (0/78)
MRP1	PvP01_02_v1	154492	I1478V	T	C	ABC transporter-like; P-loop containing nucleoside triphosphate hydrolase; Oligomycin resistance ATP-dependent permease Yor1	28 (28/101)	0 (0/110)	0 (0/78)
MRP1	PvP01_02_v1	154668	G1419A	C	G	Oligomycin resistance ATP-dependent permease Yor1	19 (19/101)	0 (0/110)	0 (0/78)
MRP1	PvP01_02_v1	154747	D1393Y	C	A	Oligomycin resistance ATP-dependent permease Yor1	5 (5/102)	0 (0/109)	0 (0/78)
MRP1	PvP01_02_v1	154831	L1365F	G	A	Oligomycin resistance ATP-dependent permease Yor1; ABC transporter type 1, transmembrane domain superfamily	0 (0/102)	20 (22/108)	0 (0/78)
MRP1	PvP01_02_v1	154843	L1361F	G	A	Oligomycin resistance ATP-dependent permease Yor1; ABC transporter type 1, transmembrane domain superfamily	0 (0/102)	0 (0/110)	1 (1/78)
MRP1	PvP01_02_v1	154911	G1338E	C	T	Oligomycin resistance ATP-dependent permease Yor1; ABC transporter type 1, transmembrane domain superfamily	0 (0/102)	1 (1/110)	0 (0/78)
MRP1	PvP01_02_v1	154950	P1325L	G	A	Oligomycin resistance ATP-dependent permease Yor1; ABC transporter type 1, transmembrane domain superfamily	0 (0/102)	6 (7/109)	0 (0/78)
MRP1	PvP01_02_v1	155305	L1207I	G	T	ABC transporter type 1, transmembrane domain; Oligomycin resistance ATP-dependent permease Yor1; ABC transporter type 1, transmembrane domain superfamily	0 (0/102)	0 (0/110)	91 (71/78)
MRP1	PvP01_02_v1	155782	D1048N	C	T	Oligomycin resistance ATP-dependent permease Yor1	2 (2/102)	0 (0/110)	0 (0/78)
MRP1	PvP01_02_v1	155832	S1031L	G	A	Oligomycin resistance ATP-dependent permease Yor1	1 (1/102)	0 (0/110)	0 (0/78)
MRP1	PvP01_02_v1	156184	Y914H	A	G	Oligomycin resistance ATP-dependent permease Yor1	1 (1/102)	0 (0/110)	0 (0/78)
MRP1	PvP01_02_v1	156208	E906Q	C	G	Oligomycin resistance ATP-dependent permease Yor1	57 (58/101)	39 (43/109)	5 (4/78)
MRP1	PvP01_02_v1	156520	R802G	G	C	Oligomycin resistance ATP-dependent permease Yor1	12 (12/102)	0 (0/109)	0 (0/78)
MRP1	PvP01_02_v1	156553	R791C	G	A	Oligomycin resistance ATP-dependent permease Yor1	10 (10/102)	0 (0/109)	0 (0/78)
MRP1	PvP01_02_v1	156563	E787D	C	A	Oligomycin resistance ATP-dependent permease Yor1	1 (1/102)	2 (2/109)	4 (3/78)
MRP1	PvP01_02_v1	156685	G747C	C	A	Oligomycin resistance ATP-dependent permease Yor1	0 (0/102)	1 (1/110)	0 (0/78)
MRP1	PvP01_02_v1	156773	I717M	A	C	Oligomycin resistance ATP-dependent permease Yor1	0 (0/102)	0 (0/109)	1 (1/78)
MRP1	PvP01_02_v1	157246	F560I	A	T	Oligomycin resistance ATP-dependent permease Yor1	13 (13/102)	0 (0/110)	0 (0/77)
MRP1	PvP01_02_v1	157492	P478S	G	A	Oligomycin resistance ATP-dependent permease Yor1	0 (0/102)	0 (0/110)	1 (1/76)
MRP1	PvP01_02_v1	157626	A433G	G	C	Oligomycin resistance ATP-dependent permease Yor1	0 (0/102)	3 (3/109)	0 (0/77)
MRP1	PvP01_02_v1	157705	V407L	C	G	Oligomycin resistance ATP-dependent permease Yor1	0 (0/102)	1 (1/110)	0 (0/77)
MRP1	PvP01_02_v1	157708	F406L	A	G	Oligomycin resistance ATP-dependent permease Yor1	0 (0/102)	1 (1/110)	0 (0/77)
MRP1	PvP01_02_v1	158079	T282M	G	A	Oligomycin resistance ATP-dependent permease Yor1	0 (0/102)	1 (1/110)	0 (0/77)
MRP1	PvP01_02_v1	158148	R259T	C	G	Oligomycin resistance ATP-dependent permease Yor1	45 (45/101)	0 (0/110)	0 (0/77)
MRP1	PvP01_02_v1	158223	T234M	G	A	Oligomycin resistance ATP-dependent permease Yor1	0 (0/102)	0 (0/109)	92 (69/75)
MRP1	PvP01_02_v1	158272	Y218D	A	C	Oligomycin resistance ATP-dependent permease Yor1	100 (101/101)	93 (99/107)	100 (75/75)
MRP1	PvP01_02_v1	158323	I201L	T	G	Oligomycin resistance ATP-dependent permease Yor1	0 (0/102)	8 (9/110)	0 (0/77)
MRP1	PvP01_02_v1	158545	V127I	C	T	Oligomycin resistance ATP-dependent permease Yor1	100 (102/102)	93 (99/107)	100 (75/75)
MRP1	PvP01_02_v1	158553	I124T	A	G	Oligomycin resistance ATP-dependent permease Yor1	0 (0/102)	1 (1/108)	0 (0/76)
MRP1	PvP01_02_v1	158653	H91Y	G	A	Oligomycin resistance ATP-dependent permease Yor1	0 (0/102)	2 (2/108)	0 (0/76)
MRP1	PvP01_02_v1	158818	K36Q	T	G	Oligomycin resistance ATP-dependent permease Yor1	0 (0/102)	3 (3/109)	3 (2/77)
MRP1	PvP01_02_v1	158896	R10C	G	A		0 (0/102)	15 (16/110)	0 (0/77)
DHFR-TS	PvP01_05_v1	1077506	C49R	T	C	Dihydrofolate reductase domain; Bifunctional dihydrofolate reductase/thymidylate synthase; Dihydrofolate reductase conserved site; Dihydrofolate reductase-like domain superfamily	0 (0/102)	0 (0/110)	1 (1/78)
DHFR-TS	PvP01_05_v1	1077530	F57I	T	A	Dihydrofolate reductase domain; Bifunctional dihydrofolate reductase/thymidylate synthase; Dihydrofolate reductase conserved site; Dihydrofolate reductase-like domain superfamily	0 (0/102)	0 (0/109)	82 (64/78)
DHFR-TS	PvP01_05_v1	1077530	F57L	T	C	Dihydrofolate reductase domain; Bifunctional dihydrofolate reductase/thymidylate synthase; Dihydrofolate reductase conserved site; Dihydrofolate reductase-like domain superfamily	0 (0/102)	74 (81/109)	0 (0/78)
DHFR-TS	PvP01_05_v1	1077532	F57L	C	A	Dihydrofolate reductase domain; Bifunctional dihydrofolate reductase/thymidylate synthase; Dihydrofolate reductase conserved site; Dihydrofolate reductase-like domain superfamily	0 (0/102)	0 (0/110)	86 (67/78)
DHFR-TS	PvP01_05_v1	1077535	R58S	G	C	Dihydrofolate reductase domain; Bifunctional dihydrofolate reductase/thymidylate synthase; Dihydrofolate reductase conserved site; Dihydrofolate reductase-like domain superfamily	37 (38/102)	5 (5/110)	0 (0/78)
DHFR-TS	PvP01_05_v1	1077543	T61M	C	T	Dihydrofolate reductase domain; Bifunctional dihydrofolate reductase/thymidylate synthase; Dihydrofolate reductase conserved site; Dihydrofolate reductase-like domain superfamily	0 (0/102)	74 (81/109)	86 (67/78)
DHFR-TS	PvP01_05_v1	1077639	T98_N103del	GCGGTGGTGACAACACACA	G	Dihydrofolate reductase domain; Bifunctional dihydrofolate reductase/thymidylate synthase; Dihydrofolate reductase-like domain superfamily	0 (0/101)	0 (0/110)	13 (10/77)
DHFR-TS	PvP01_05_v1	1077711	N117T	A	C	Dihydrofolate reductase domain; Dihydrofolate reductase domain; Bifunctional dihydrofolate reductase/thymidylate synthase; Dihydrofolate reductase-like domain superfamily	0 (0/102)	74 (81/109)	86 (67/78)
DHFR-TS	PvP01_05_v1	1077711	N117S	A	G	Dihydrofolate reductase domain; Dihydrofolate reductase domain; Bifunctional dihydrofolate reductase/thymidylate synthase; Dihydrofolate reductase-like domain superfamily	4 (4/102)	3 (3/109)	0 (0/78)
DHFR-TS	PvP01_05_v1	1077957	A199V	C	T	Dihydrofolate reductase domain; Dihydrofolate reductase domain; Bifunctional dihydrofolate reductase/thymidylate synthase; Dihydrofolate reductase-like domain superfamily	0 (0/102)	2 (2/110)	0 (0/78)
DHFR-TS	PvP01_05_v1	1078083	G241E	G	A	Bifunctional dihydrofolate reductase/thymidylate synthase	1 (1/102)	0 (0/110)	0 (0/78)
DHFR-TS	PvP01_05_v1	1078468	K369N	A	T	Thymidylate synthase; Thymidylate synthase; Bifunctional dihydrofolate reductase/thymidylate synthase; Thymidylate synthase/dCMP hydroxymethylase domain; Thymidylate synthase/dCMP hydroxymethylase domain; Thymidylate synthase/dCMP hydroxymethylase superfamily	0 (0/101)	0 (0/110)	1 (1/78)
MDR1	PvP01_10_v1	478955	K1393N	C	G	AAA+ ATPase domain	0 (0/102)	0 (0/110)	19 (15/78)
MDR1	PvP01_10_v1	479329	T1269S	T	A	AAA+ ATPase domain	1 (1/102)	0 (0/110)	0 (0/78)
MDR1	PvP01_10_v1	479908	L1076F	G	A		0 (0/102)	0 (0/110)	51 (38/75)
MDR1	PvP01_10_v1	480207	F976Y	A	T		51 (50/98)	0 (0/110)	84 (64/76)
MDR1	PvP01_10_v1	480552	A861E	G	T		0 (0/102)	0 (0/110)	5 (4/77)
MDR1	PvP01_10_v1	480601	L845F	G	A		0 (0/101)	1 (1/110)	3 (2/78)
MDR1	PvP01_10_v1	480846	A763V	G	A		0 (0/102)	0 (0/110)	5 (4/78)
MDR1	PvP01_10_v1	481042	S698G	T	C		31 (32/102)	0 (0/110)	0 (0/78)
MDR1	PvP01_10_v1	481595	S513R	A	T		79 (81/102)	0 (0/110)	33 (25/75)
MDR1	PvP01_10_v1	482577	L186W	A	C	ABC transporter type 1, transmembrane domain; ABC transporter type 1, transmembrane domain superfamily	1 (1/102)	0 (0/110)	0 (0/78)
AAT1	PvP01_11_v1	864037	R19G	C	G		0 (0/102)	0 (0/110)	6 (5/78)
AAT1	PvP01_11_v1	864038	R19L	G	T		45 (45/101)	0 (0/110)	0 (0/78)
AAT1	PvP01_11_v1	864055	S25P	T	C		96 (97/101)	53 (58/109)	35 (27/78)
AAT1	PvP01_11_v1	864103	G41S	G	A		0 (0/102)	2 (2/110)	41 (32/78)
AAT1	PvP01_11_v1	864203	L74P	T	C		0 (0/102)	0 (0/110)	1 (1/78)
AAT1	PvP01_11_v1	864259	G93R	G	A		1 (1/102)	0 (0/110)	0 (0/78)
AAT1	PvP01_11_v1	864272	A97V	C	T		0 (0/102)	0 (0/110)	1 (1/78)
AAT1	PvP01_11_v1	864355	C125G	T	G		100 (102/102)	98 (108/110)	90 (70/78)
AAT1	PvP01_11_v1	864407	C142F	G	T		0 (0/102)	0 (0/110)	1 (1/78)
AAT1	PvP01_11_v1	864428	E149G	A	G		0 (0/102)	2 (2/110)	1 (1/78)
AAT1	PvP01_11_v1	864479	N166S	A	G		0 (0/102)	0 (0/110)	1 (1/78)
AAT1	PvP01_11_v1	865453	F491L	T	C	Amino acid transporter, transmembrane domain	0 (0/101)	0 (0/110)	1 (1/78)
AAT1	PvP01_11_v1	865535	A522_E526dup	ATCCGTTTGAGGCCCC	ATCCGTTTGAGGCCCCTCCGTTTGAGGCCCC	Amino acid transporter, transmembrane domain	0 (0/102)	27 (28/105)	4 (3/78)
AAT1	PvP01_11_v1	865556	F525Y	T	A	Amino acid transporter, transmembrane domain	0 (0/102)	0 (0/110)	1 (1/78)
AAT1	PvP01_11_v1	865606	S542P	T	C	Amino acid transporter, transmembrane domain	3 (3/101)	0 (0/110)	0 (0/78)
Kelch13	PvP01_12_v1	484858	N25I	A	T		0 (0/102)	0 (0/110)	3 (2/78)
Kelch13	PvP01_12_v1	485235	K151Q	A	C		0 (0/102)	0 (0/110)	1 (1/78)
Kelch13	PvP01_12_v1	485541	S253T	T	A		0 (0/102)	6 (6/109)	0 (0/78)
MDR2	PvP01_12_v1	2441608	V43L	G	C		100 (101/101)	68 (75/110)	35 (27/78)
MDR2	PvP01_12_v1	2441670	R63S	A	T		1 (1/102)	0 (0/110)	0 (0/78)
MDR2	PvP01_12_v1	2441708	V76A	T	C		0 (0/102)	0 (0/110)	21 (16/78)
MDR2	PvP01_12_v1	2441773	L98V	C	G		0 (0/102)	2 (2/110)	0 (0/78)
MDR2	PvP01_12_v1	2441962	Y161H	T	C		0 (0/102)	3 (3/109)	0 (0/78)
MDR2	PvP01_12_v1	2442097	Q206K	C	A		0 (0/102)	0 (0/110)	1 (1/78)
MDR2	PvP01_12_v1	2442300	K277del	CAAG	C		0 (0/102)	0 (0/110)	18 (14/78)
MDR2	PvP01_12_v1	2442333	K284N	G	T		0 (0/102)	0 (0/110)	1 (1/78)
MDR2	PvP01_12_v1	2442337	A286T	G	A		17 (17/101)	0 (0/110)	0 (0/78)
MDR2	PvP01_12_v1	2442354	S291R	C	G		0 (0/102)	0 (0/110)	1 (1/78)
MDR2	PvP01_12_v1	2442357	S299_G308del	GAGTGGCGGTGGAAGTGGAAGCGGAAGTGGA	G		0 (0/102)	0 (0/108)	4 (3/77)
MDR2	PvP01_12_v1	2442365	G295D	G	A		0 (0/102)	1 (1/108)	0 (0/74)
MDR2	PvP01_12_v1	2442366	S303_G304insGSGS	TGGAAGTGGAAGC	TGGAAGTGGAAGCGGAAGTGGAAGC		0 (0/102)	3 (3/108)	0 (0/74)
MDR2	PvP01_12_v1	2442366	G300_S303del	TGGAAGTGGAAGC	T		0 (0/102)	0 (0/108)	3 (2/74)
MDR2	PvP01_12_v1	2442381	S303_G318del	AAGTGGAAGTGGCGGTGGAAGTGGCGGTGGCAGCGGAGGTAGCAGCGGG	A		0 (0/102)	1 (1/107)	0 (0/74)
MDR2	PvP01_12_v1	2442382	G310_S311insSGGG	AGTGGAAGTGGCG	AGTGGAAGTGGCGGTGGAAGTGGCG		0 (0/101)	4 (4/106)	0 (0/74)
MDR2	PvP01_12_v1	2442382	S307_G310del	AGTGGAAGTGGCG	A		1 (1/101)	0 (0/106)	1 (1/74)
MDR2	PvP01_12_v1	2442436	S319G	A	G		0 (0/102)	2 (2/110)	0 (0/78)
MDR2	PvP01_12_v1	2442452	A324V	C	T		50 (49/98)	0 (0/110)	0 (0/78)
MDR2	PvP01_12_v1	2443022	Y514F	A	T	ABC transporter type 1, transmembrane domain; ABC transporter type 1, transmembrane domain superfamily; Type I protein exporter	91 (93/102)	64 (68/107)	6 (5/78)
MDR2	PvP01_12_v1	2443024	L515V	C	G	ABC transporter type 1, transmembrane domain; ABC transporter type 1, transmembrane domain superfamily; Type I protein exporter	0 (0/102)	35 (37/107)	0 (0/78)
MDR2	PvP01_12_v1	2443036	L519F	C	T	ABC transporter type 1, transmembrane domain; ABC transporter type 1, transmembrane domain superfamily; Type I protein exporter	0 (0/102)	0 (0/110)	4 (3/78)
MDR2	PvP01_12_v1	2443288	A603T	G	A	ABC transporter type 1, transmembrane domain; ABC transporter type 1, transmembrane domain superfamily; Type I protein exporter	0 (0/102)	1 (1/110)	0 (0/78)
MDR2	PvP01_12_v1	2444035	I852L	A	C	ABC transporter-like; AAA+ ATPase domain; P-loop containing nucleoside triphosphate hydrolase; Type I protein exporter	0 (0/102)	20 (22/109)	60 (47/78)
MDR2	PvP01_12_v1	2444393	P971R	C	G		18 (18/101)	0 (0/110)	6 (5/78)
MDR2	PvP01_12_v1	2444435	G985A	G	C		0 (0/102)	1 (1/110)	0 (0/78)
MDR2	PvP01_12_v1	2444489	M1003T	T	C		0 (0/102)	0 (0/110)	1 (1/78)
MDR2	PvP01_12_v1	2444490	M1003I	G	A		0 (0/102)	1 (1/110)	0 (0/78)
MDR2	PvP01_12_v1	2444516	A1018_V1019insARSA	A	AGAGTGCAGCGAG		0 (0/102)	0 (0/110)	1 (1/78)
MDR2	PvP01_12_v1	2444529	R1016S	G	C		0 (0/102)	3 (3/110)	1 (1/78)
MDR2	PvP01_12_v1	2444570	S1030N	G	A		8 (8/102)	0 (0/110)	0 (0/78)
MDR2	PvP01_12_v1	2444674	H1068_A1073dup	GGCTCCGCCCATCTGAGCA	GGCTCCGCCCATCTGAGCAGCTCCGCCCATCTGAGCA		0 (0/102)	1 (1/110)	0 (0/78)
MDR2	PvP01_12_v1	2444683	S1072_S1077del	CATCTGAGCAGCTCCGCCA	C		0 (0/102)	0 (0/108)	5 (4/77)
MDR2	PvP01_12_v1	2444696	N1080_A1081insLSSFAN	CCGCCAATCTGAGCAGCTTCGCCAACGCGAGCGGCAT	CCGCCAATCTGAGCAGCTTCGCCAATCTGAGCAGCTTCGCCAACGCGAGCGGCAT		0 (0/102)	0 (0/109)	1 (1/73)
MDR2	PvP01_12_v1	2444696	L1075_N1086del	CCGCCAATCTGAGCAGCTTCGCCAACGCGAGCGGCAT	C		0 (0/102)	0 (0/109)	1 (1/73)
MDR2	PvP01_12_v1	2444723	I1084_G1089dup	C	CGAGCGGCATCGCCAACGT		0 (0/102)	1 (1/110)	0 (0/77)
MDR2	PvP01_12_v1	2444801	A1120_K1121insNVSSAYGGA	TCTACGGGGGTGCCAATGTGAGCAGCGC	TCTACGGGGGTGCCAATGTGAGCAGCGCCTACGGGGGTGCCAATGTGAGCAGCGC		0 (0/102)	0 (0/110)	1 (1/78)
MDR2	PvP01_12_v1	2444801	N1112_A1120del	TCTACGGGGGTGCCAATGTGAGCAGCGC	T		0 (0/102)	2 (2/110)	0 (0/78)
MDR2	PvP01_12_v1	2444966	S1162N	G	A		4 (4/101)	0 (0/110)	0 (0/78)
MDR2	PvP01_12_v1	2444984	A1168V	C	T		0 (0/99)	0 (0/108)	10 (8/78)
MDR2	PvP01_12_v1	2444986	R1169fs	C	CA		0 (0/99)	0 (0/108)	9 (7/78)
MDR2	PvP01_12_v1	2444989	G1170fs	G	GT		0 (0/99)	0 (0/108)	9 (7/78)
MDR2	PvP01_12_v1	2444991	G1171fs	G	GCAGACAAAGTGAGCGT		0 (0/100)	0 (0/108)	9 (7/78)
MDR2	PvP01_12_v1	2444994	V1173_S1183del	GAGTGTGCAGAGTGGCAGACAAAGTGAGCGTGGT	G		0 (0/100)	0 (0/107)	3 (2/78)
MDR2	PvP01_12_v1	2444999	V1173A	TGCAGAGTGGCAGACAAAGTGAGCGTGGTAGTGC	CGCAGAGTGGCAGACAAAGTGAGCGTGGTAGTGC		0 (0/100)	1 (1/109)	9 (7/76)
MDR2	PvP01_12_v1	2444999	G1193_S1194insSAQSGRQSERG	TGCAGAGTGGCAGACAAAGTGAGCGTGGTAGTGC	TGCAGAGTGGCAGACAAAGTGAGCGTGGTAGTGCGCAGAGTGGCAGACAAAGTGAGCGTGGTAGTGC		23 (23/100)	79 (86/109)	71 (54/76)
MDR2	PvP01_12_v1	2444999	G1193_S1194insSAQSGRQSERGSAQSGRQSERG	TGCAGAGTGGCAGACAAAGTGAGCGTGGTAGTGC	TGCAGAGTGGCAGACAAAGTGAGCGTGGTAGTGCGCAGAGTGGCAGACAAAGTGAGCGTGGTAGTGCGCAGAGTGGCAGACAAAGTGAGCGTGGTAGTGC		15 (15/100)	2 (2/109)	0 (0/76)
MDR2	PvP01_12_v1	2445027	Q1185_A1195dup	T	TAGTGCGCAGAGTGGCAGACAAAGTGAGCGTGGA		0 (0/102)	3 (3/110)	0 (0/76)
MDR2	PvP01_12_v1	2445036	G1198_R1199insRQSERGSAPSG	G	GAGTGGCAGACAAAGTGAGCGTGGAAGTGCGCCC		0 (0/102)	0 (0/110)	1 (1/78)
MDR2	PvP01_12_v1	2445102	R1214_Q1215insQSGR	G	GAGTGGCAGGCAA		0 (0/102)	0 (0/110)	14 (11/77)
MDR2	PvP01_12_v1	2445136	A1219T	G	A		0 (0/101)	7 (8/110)	0 (0/78)
MDR2	PvP01_12_v1	2445182	S1234L	C	T		0 (0/101)	7 (8/110)	0 (0/78)
MDR2	PvP01_12_v1	2445242	A1254E	C	A		0 (0/102)	0 (0/110)	1 (1/78)
MDR2	PvP01_12_v1	2445247	G1256S	GGTGGGGATGCTCATGTGGAGGGAGCAATTGATGAAGAAGCTCATGTGGAGGGAGAGATTAGTGAGGATGCTCATGTGGAGGGAGAGATTA	AGTGGGGATGCTCATGTGGAGGGAGCAATTGATGAAGAAGCTCATGTGGAGGGAGAGATTAGTGAGGATGCTCATGTGGAGGGAGAGATTA		0 (0/102)	0 (0/110)	1 (1/78)
MDR2	PvP01_12_v1	2445255	A1264_G1273dup	TGCTCATGTGGAGGGAGCAATTGATGAAGAA	TGCTCATGTGGAGGGAGCAATTGATGAAGAAGCTCATGTGGAGGGAGCAATTGATGAAGAA		3 (3/102)	0 (0/110)	3 (2/78)
MDR2	PvP01_12_v1	2445285	E1282_V1291dup	AGCTCATGTGGAGGGAGAGATTAGTGAGGAT	AGCTCATGTGGAGGGAGAGATTAGTGAGGATGCTCATGTGGAGGGAGAGATTAGTGAGGAT		7 (7/97)	1 (1/109)	15 (12/78)
MDR2	PvP01_12_v1	2445285	E1282_V1291del	AGCTCATGTGGAGGGAGAGATTAGTGAGGAT	A		2 (2/97)	2 (2/109)	3 (2/78)
MDR2	PvP01_12_v1	2445289	H1270N	C	A		0 (0/99)	1 (1/108)	0 (0/76)
MDR2	PvP01_12_v1	2445302	E1274A	A	C		1 (1/98)	0 (0/108)	0 (0/76)
MDR2	PvP01_12_v1	2445307	S1276G	A	G		1 (1/99)	0 (0/108)	0 (0/76)
MDR2	PvP01_12_v1	2445308	S1276N	G	A		1 (1/99)	0 (0/108)	0 (0/76)
MDR2	PvP01_12_v1	2445315	D1278E	T	A		1 (1/99)	0 (0/108)	0 (0/76)
MDR2	PvP01_12_v1	2445418	S1313G	A	G		0 (0/102)	0 (0/110)	1 (1/78)
MDR2	PvP01_12_v1	2445443	G1321E	G	A		0 (0/102)	1 (1/110)	0 (0/78)
MDR2	PvP01_12_v1	2445518	L1346Q	T	A		0 (0/102)	0 (0/110)	1 (1/78)
MDR2	PvP01_12_v1	2445764	G1428A	G	C		0 (0/102)	16 (17/109)	6 (5/77)
MDR2	PvP01_12_v1	2445816	D1447_N1452del	CAACGATCCGACGGCAGCTAACGAGCCGACGGCAGCTAACGAGCCGACGGCAGCTAACGAGCCGACGGCAGCTAACGAGCCGACGGTAGCTAACGAGCTGACGACTGCT	CAACGAGCCGACGGCAGCTAACGAGCCGACGGCAGCTAACGAGCCGACGGCAGCTAACGAGCCGACGGTAGCTAACGAGCTGACGACTGCT		0 (0/102)	7 (8/110)	1 (1/77)
MDR2	PvP01_12_v1	2445816	D1447_N1458del	CAACGATCCGACGGCAGCTAACGAGCCGACGGCAGCTAACGAGCCGACGGCAGCTAACGAGCCGACGGCAGCTAACGAGCCGACGGTAGCTAACGAGCTGACGACTGCT	CAACGAGCCGACGGCAGCTAACGAGCCGACGGCAGCTAACGAGCCGACGGTAGCTAACGAGCTGACGACTGCT		0 (0/102)	0 (0/110)	4 (3/77)
MDR2	PvP01_12_v1	2445816	D1447_N1464del	CAACGATCCGACGGCAGCTAACGAGCCGACGGCAGCTAACGAGCCGACGGCAGCTAACGAGCCGACGGCAGCTAACGAGCCGACGGTAGCTAACGAGCTGACGACTGCT	CAACGAGCCGACGGCAGCTAACGAGCCGACGGTAGCTAACGAGCTGACGACTGCT		0 (0/102)	0 (0/110)	6 (5/77)
MDR2	PvP01_12_v1	2445816	D1447_N1470del	CAACGATCCGACGGCAGCTAACGAGCCGACGGCAGCTAACGAGCCGACGGCAGCTAACGAGCCGACGGCAGCTAACGAGCCGACGGTAGCTAACGAGCTGACGACTGCT	CAACGAGCCGACGGTAGCTAACGAGCTGACGACTGCT		0 (0/102)	1 (1/110)	0 (0/77)
MDR2	PvP01_12_v1	2445817	N1446H	A	C		0 (0/102)	1 (1/101)	0 (0/68)
MDR2	PvP01_12_v1	2445822	D1447E	TCCGACGGCAGCTAACGAGCCGACGGCAGCTAACGAGCCGACGGCAGCTAACGAGCCGACGGCAGCTAACGAG	GCCGACGGCAGCTAACGAGCCGACGGCAGCTAACGAGCCGACGGCAGCTAACGAGCCGACGGCAGCTAACGAG		0 (0/101)	1 (1/99)	7 (4/61)
MDR2	PvP01_12_v1	2445822	A1456_T1473del	TCCGACGGCAGCTAACGAGCCGACGGCAGCTAACGAGCCGACGGCAGCTAACGAGCCGACGGCAGCTAACGAG	TCCGACGGCAGCTAACGAG		1 (1/101)	0 (0/99)	0 (0/61)
MDR2	PvP01_12_v1	2445822	A1462_T1473del	TCCGACGGCAGCTAACGAGCCGACGGCAGCTAACGAGCCGACGGCAGCTAACGAGCCGACGGCAGCTAACGAG	TCCGACGGCAGCTAACGAGCCGACGGCAGCTAACGAG		0 (0/101)	10 (10/99)	3 (2/61)
MDR2	PvP01_12_v1	2445829	A1450fs	GCAGC	G		1 (1/100)	0 (0/91)	0 (0/65)
MDR2	PvP01_12_v1	2445830	A1450V	CAGCTAACGAGCCGACGGCAGCTAACGAGCCGACGGCAGCTAACGAGCCGACGGCAGCTAACGAGCCGACGGT	TAGCTAACGAGCCGACGGCAGCTAACGAGCCGACGGCAGCTAACGAGCCGACGGCAGCTAACGAGCCGACGGT		29 (24/82)	2 (2/90)	3 (2/64)
MDR2	PvP01_12_v1	2445834	N1452fs	TAACGAGCCGACGGCAGCTAACGAGCCGACGGCAGCTAACGAGCCGACGGC	TAGCTAACGAGCCGACGGC		1 (1/100)	0 (0/91)	0 (0/66)
MDR2	PvP01_12_v1	2445842	P1454L	C	T		33 (26/79)	6 (5/89)	2 (1/64)
MDR2	PvP01_12_v1	2445847	A1456fs	GCAGC	G		0 (0/90)	2 (2/90)	5 (3/65)
MDR2	PvP01_12_v1	2445847	A1456T	GCAGC	ACAGC		8 (7/90)	6 (5/90)	0 (0/65)
MDR2	PvP01_12_v1	2445848	A1456V	CAGCTAACGAGCCGACGGCAGCTAACGAGCCGACGGCAGCTAACGAGCCGACGGT	TAGCTAACGAGCCGACGGCAGCTAACGAGCCGACGGCAGCTAACGAGCCGACGGT		0 (0/96)	6 (5/84)	13 (7/55)
MDR2	PvP01_12_v1	2445848	T1461_A1462insVANEPT	CAGCTAACGAGCCGACGGCAGCTAACGAGCCGACGGCAGCTAACGAGCCGACGGT	CAGCTAACGAGCCGACGGTAGCTAACGAGCCGACGGCAGCTAACGAGCCGACGGCAGCTAACGAGCCGACGGT		0 (0/96)	2 (2/84)	0 (0/55)
MDR2	PvP01_12_v1	2445848	P1460_E1477del	CAGCTAACGAGCCGACGGCAGCTAACGAGCCGACGGCAGCTAACGAGCCGACGGT	C		3 (3/96)	12 (10/84)	2 (1/55)
MDR2	PvP01_12_v1	2445852	N1458fs	TAACGAGCCGACGGCAGCTAACGAGCCGACGGCAGCTAACGAGCCGACGGTA	TAGCTAACGAGCCGACGGCAGCTAACGAGCCGACGGTA		0 (0/95)	1 (1/83)	0 (0/67)
MDR2	PvP01_12_v1	2445852	N1458fs	TAACGAGCCGACGGCAGCTAACGAGCCGACGGCAGCTAACGAGCCGACGGTA	TAGCTAACGAGCCGACGGTA		0 (0/95)	0 (0/83)	4 (3/67)
MDR2	PvP01_12_v1	2445853	N1458fs	AACGAGCCGACGGCAGCTAACGAGCCGACGGCAGCTAACGAGCCGACGGTAGCTAACGAGCTGACGACTGCTAACGAGCTGACGACTGCTAACGAGCTGACGACT	AGCTAACGAGCTGACGACT		0 (0/94)	1 (1/83)	0 (0/67)
MDR2	PvP01_12_v1	2445860	P1460L	C	T		24 (19/78)	44 (34/78)	9 (5/57)
MDR2	PvP01_12_v1	2445864	A1462fs	GGCA	GA		7 (6/86)	4 (3/79)	2 (1/62)
MDR2	PvP01_12_v1	2445865	A1462fs	GCAGC	G		0 (0/81)	1 (1/78)	5 (3/59)
MDR2	PvP01_12_v1	2445865	A1462T	GCAGC	ACAGC		6 (5/81)	40 (31/78)	7 (4/59)
MDR2	PvP01_12_v1	2445866	A1462V	CAGCTAACGAGCCGACGGCAGCTAACGAGCCGACGGT	TAGCTAACGAGCCGACGGCAGCTAACGAGCCGACGGT		4 (3/76)	12 (7/59)	30 (13/43)
MDR2	PvP01_12_v1	2445866	P1466_E1477del	CAGCTAACGAGCCGACGGCAGCTAACGAGCCGACGGT	C		5 (4/76)	0 (0/59)	0 (0/43)
MDR2	PvP01_12_v1	2445867	A1463fs	AGCTAACGAGCCGACGGCAGCTAACGAGCCGACGGTAGCTAACGAGCTGACGACTGCTAACGAGCTGACGACTGCTAACGAGCTGACGACT	ACTAACGAGCCGACGGCAGCTAACGAGCCGACGGTAGCTAACGAGCTGACGACTGCTAACGAGCTGACGACTGCTAACGAGCTGACGACT		7 (6/84)	4 (3/80)	2 (1/59)
MDR2	PvP01_12_v1	2445867	P1466_E1495del	AGCTAACGAGCCGACGGCAGCTAACGAGCCGACGGTAGCTAACGAGCTGACGACTGCTAACGAGCTGACGACTGCTAACGAGCTGACGACT	A		0 (0/84)	1 (1/80)	0 (0/59)
MDR2	PvP01_12_v1	2445870	N1464_A1468del	TAACGAGCCGACGGCAGCTAACGAGCCGACGGTA	TGCTAACGAGCCGACGGTA		0 (0/84)	3 (3/86)	1 (1/68)
MDR2	PvP01_12_v1	2445870	N1464_V1474del	TAACGAGCCGACGGCAGCTAACGAGCCGACGGTA	T		7 (6/84)	0 (0/86)	0 (0/68)
MDR2	PvP01_12_v1	2445871	N1464fs	AACGAGCCGACGGCAGCTAACGAGCCGACGGTAGCTAACGAGCTGACGACTGCTAACGAGCTGACGACTGCTAACGAGCTGACGACT	AGCTAACGAGCTGACGACTGCTAACGAGCTGACGACT		0 (0/81)	0 (0/86)	4 (3/72)
MDR2	PvP01_12_v1	2445871	N1464fs	AACGAGCCGACGGCAGCTAACGAGCCGACGGTAGCTAACGAGCTGACGACTGCTAACGAGCTGACGACTGCTAACGAGCTGACGACT	A		0 (0/81)	1 (1/86)	0 (0/72)
MDR2	PvP01_12_v1	2445878	P1466L	CGACGGCAGCTAACGAGCCGACGGTAGCTAACGAGCTGACGACTGCTAACGAGCTGACGACTGCTAACGAGCT	TGACGGCAGCTAACGAGCCGACGGTAGCTAACGAGCTGACGACTGCTAACGAGCTGACGACTGCTAACGAGCT		67 (38/57)	44 (31/70)	7 (4/57)
MDR2	PvP01_12_v1	2445882	A1468fs	GGCA	GA		28 (21/76)	30 (24/79)	1 (1/70)
MDR2	PvP01_12_v1	2445883	A1468T	G	A		31 (13/42)	12 (6/48)	2 (1/59)
MDR2	PvP01_12_v1	2445884	A1468V	CAGCTAACGAGCCGACGGT	TAGCTAACGAGCCGACGGT		2 (1/55)	6 (3/54)	25 (14/55)
MDR2	PvP01_12_v1	2445884	P1472_E1477del	CAGCTAACGAGCCGACGGT	C		0 (0/55)	2 (1/54)	4 (2/55)
MDR2	PvP01_12_v1	2445885	A1469fs	AGCTAACGAGCCGACGGTAGCTAACGAGCTGACGACTGCTAACGAGCTGACGACTGCTAACGAGCTGACGACT	ACTAACGAGCCGACGGTAGCTAACGAGCTGACGACTGCTAACGAGCTGACGACTGCTAACGAGCTGACGACT		36 (21/59)	33 (24/72)	2 (1/61)
MDR2	PvP01_12_v1	2445885	P1472_E1489del	AGCTAACGAGCCGACGGTAGCTAACGAGCTGACGACTGCTAACGAGCTGACGACTGCTAACGAGCTGACGACT	AGCTAACGAGCTGACGACT		0 (0/59)	0 (0/72)	2 (1/61)
MDR2	PvP01_12_v1	2445885	P1472_E1495del	AGCTAACGAGCCGACGGTAGCTAACGAGCTGACGACTGCTAACGAGCTGACGACTGCTAACGAGCTGACGACT	A		0 (0/59)	1 (1/72)	0 (0/61)
MDR2	PvP01_12_v1	2445888	N1470_V1474del	TAACGAGCCGACGGTA	T		27 (21/79)	28 (24/85)	1 (1/72)
MDR2	PvP01_12_v1	2445895	P1472delinsLT	C	CTGA		0 (0/64)	3 (2/63)	0 (0/70)
MDR2	PvP01_12_v1	2445896	P1472L	CGACGG	TGACGG		27 (11/41)	9 (4/47)	3 (2/67)
MDR2	PvP01_12_v1	2445898	T1473A	A	G		0 (0/68)	0 (0/64)	3 (2/70)
MDR2	PvP01_12_v1	2445899	V1474fs	C	CT		0 (0/68)	3 (2/63)	0 (0/70)
MDR2	PvP01_12_v1	2445900	V1474fs	GGT	G		11 (7/65)	5 (3/63)	1 (1/69)
MDR2	PvP01_12_v1	2445901	V1474fs	GTAGCTAACGAGCTGACGACTGCTAACGAGCTGACGA	GCAGCTAGCTAACGAGCTGACGACTGCTAACGAGCTGACGA		4 (1/24)	0 (0/42)	0 (0/63)
MDR2	PvP01_12_v1	2445901	V1474L	GTAGCTAACGAGCTGACGACTGCTAACGAGCTGACGA	CTAGCTAACGAGCTGACGACTGCTAACGAGCTGACGA		0 (0/24)	5 (2/42)	0 (0/63)
MDR2	PvP01_12_v1	2445902	V1474A	T	C		10 (2/20)	2 (1/42)	3 (2/63)
MDR2	PvP01_12_v1	2445903	A1475fs	AGCTAACGAGCTGACGACTGCTAACGAGCTGACGACT	AACGAGCTGACGACTGCTAACGAGCTGACGACTGCTAACGAGCTGACGACT		7 (3/43)	6 (3/52)	0 (0/68)
MDR2	PvP01_12_v1	2445903	A1475fs	AGCTAACGAGCTGACGACTGCTAACGAGCTGACGACT	ACTGCTAACGAGCTGACGACTGCTAACGAGCTGACGACT		19 (8/43)	8 (4/52)	4 (3/68)
MDR2	PvP01_12_v1	2445903	L1496_T1497insTTANEL	AGCTAACGAGCTGACGACTGCTAACGAGCTGACGACT	AGCTAACGAGCTGACGACTGCTAACGAGCTGACGACTGCTAACGAGCTGACGACT		0 (0/43)	0 (0/52)	4 (3/68)
MDR2	PvP01_12_v1	2445903	T1485_L1496del	AGCTAACGAGCTGACGACTGCTAACGAGCTGACGACT	A		0 (0/43)	8 (4/52)	7 (5/68)
MDR2	PvP01_12_v1	2445903	T1491_L1496del	AGCTAACGAGCTGACGACTGCTAACGAGCTGACGACT	AGCTAACGAGCTGACGACT		0 (0/43)	2 (1/52)	4 (3/68)
MDR2	PvP01_12_v1	2445914	L1478P	T	C		0 (0/102)	2 (2/96)	2 (1/65)
MDR2	PvP01_12_v1	2445919	T1480A	ACT	GCT		0 (0/98)	1 (1/95)	5 (3/62)
MDR2	PvP01_12_v1	2445921	L1484_E1501del	TGCTAACGAGCTGACGACTGCTAACGAGCTGACGACTGCTAACGAGCTTACCACG	T		0 (0/98)	0 (0/96)	2 (1/62)
MDR2	PvP01_12_v1	2445932	L1484P	T	C		0 (0/102)	1 (1/95)	2 (1/66)
MDR2	PvP01_12_v1	2445936	T1486fs	G	GGT		0 (0/102)	1 (1/98)	0 (0/68)
MDR2	PvP01_12_v1	2445937	T1486fs	ACT	A		0 (0/100)	1 (1/94)	0 (0/66)
MDR2	PvP01_12_v1	2445937	T1486A	ACT	GCT		0 (0/100)	0 (0/94)	2 (1/66)
MDR2	PvP01_12_v1	2445942	L1490_E1507del	TAACGAGCTGACGACTGCTAACGAGCTTACCACGGCTAACGAACCCACCACCGCC	T		0 (0/102)	1 (1/106)	1 (1/75)
MDR2	PvP01_12_v1	2445947	L1490fs	AGCTG	A		0 (0/102)	0 (0/105)	1 (1/74)
MDR2	PvP01_12_v1	2445949	L1490_T1491delinsP	CTGACGA	CCGA		0 (0/102)	1 (1/105)	0 (0/74)
MDR2	PvP01_12_v1	2445949	L1490_T1492delinsP	CTGACGA	C		1 (1/102)	0 (0/105)	0 (0/74)
MDR2	PvP01_12_v1	2445953	T1492fs	CGACTGCTAACGAGCT	CCTGCTAACGAGCT		0 (0/101)	0 (0/105)	1 (1/75)
MDR2	PvP01_12_v1	2445953	T1492_L1496del	CGACTGCTAACGAGCT	C		0 (0/101)	1 (1/105)	0 (0/75)
MDR2	PvP01_12_v1	2445956	A1493fs	CTG	C		0 (0/102)	0 (0/102)	1 (1/75)
MDR2	PvP01_12_v1	2445959	N1494fs	CTAACGAGCTT	C		0 (0/100)	0 (0/108)	1 (1/75)
MDR2	PvP01_12_v1	2445960	L1496_E1507del	TAACGAGCTTACCACGGCTAACGAACCCACCACCGCCAACGAGCCTACCACCGCC	TAACGAGCCTACCACCGCC		5 (5/99)	0 (0/108)	0 (0/73)
MDR2	PvP01_12_v1	2445967	L1496_A1499delinsP	CTTACCACGG	C		4 (4/90)	0 (0/108)	0 (0/74)
MDR2	PvP01_12_v1	2445968	L1496P	TTACCACGGCTAACGAACCCACCACCGCCAACGAGCC	CTACCACGGCTAACGAACCCACCACCGCCAACGAGCC		12 (5/43)	0 (0/107)	4 (3/70)
MDR2	PvP01_12_v1	2445968	L1496R	TTACCACGGCTAACGAACCCACCACCGCCAACGAGCC	GTACCACGGCTAACGAACCCACCACCGCCAACGAGCC		0 (0/43)	0 (0/107)	1 (1/70)
MDR2	PvP01_12_v1	2445978	N1500_P1502del	TAACGAACCCACCACCGCCAACGAGCCTACCACCGCCAACGAACCCACCACCGCCAACGAACCCACCACCGCCAACGAACCC	TACCACCGCCAACGAGCCTACCACCGCCAACGAACCCACCACCGCCAACGAACCCACCACCGCCAACGAACCC		2 (1/52)	0 (0/107)	0 (0/66)
MDR2	PvP01_12_v1	2445978	P1502_E1507del	TAACGAACCCACCACCGCCAACGAGCCTACCACCGCCAACGAACCCACCACCGCCAACGAACCCACCACCGCCAACGAACCC	TAACGAGCCTACCACCGCCAACGAACCCACCACCGCCAACGAACCCACCACCGCCAACGAACCC		13 (7/52)	0 (0/107)	0 (0/66)
MDR2	PvP01_12_v1	2445978	P1508_E1525del	TAACGAACCCACCACCGCCAACGAGCCTACCACCGCCAACGAACCCACCACCGCCAACGAACCCACCACCGCCAACGAACCC	TAACGAACCCACCACCGCCAACGAACCC		0 (0/52)	1 (1/107)	0 (0/66)
MDR2	PvP01_12_v1	2445983	P1502fs	AACCCACCACC	AGCTGACCCACCACC		0 (0/77)	1 (1/105)	0 (0/72)
MDR2	PvP01_12_v1	2445985	P1502fs	C	CGA		0 (0/78)	1 (1/106)	0 (0/73)
MDR2	PvP01_12_v1	2445986	T1503fs	C	CTG		0 (0/69)	1 (1/104)	0 (0/71)
MDR2	PvP01_12_v1	2445986	P1502L	C	T		3 (2/69)	0 (0/104)	1 (1/71)
MDR2	PvP01_12_v1	2445987	T1503fs	CACCACCGCCAACGAGCCT	CTAACGAGCTTACCACCGCCAACGAGCCT		0 (0/65)	3 (3/105)	0 (0/72)
MDR2	PvP01_12_v1	2445987	P1508_E1513del	CACCACCGCCAACGAGCCT	C		0 (0/65)	1 (1/105)	1 (1/72)
MDR2	PvP01_12_v1	2445989	T1504fs	C	CGG		0 (0/83)	1 (1/103)	1 (1/70)
MDR2	PvP01_12_v1	2445992	T1504I	C	T		0 (0/82)	1 (1/103)	1 (1/68)
MDR2	PvP01_12_v1	2446005	T1533_P1538dup	TACCACCGCCAACGAACCCACCACCGCCAACGAACCCACCACCGCCAACGAACCCACCACCGCCAACGAACCC	TACCACCGCCAACGAACCCACCACCGCCAACGAACCCACCACCGCCAACGAACCCACCACCGCCAACGAACCCACCACCGCCAACGAACCC		0 (0/63)	19 (17/88)	0 (0/59)
MDR2	PvP01_12_v1	2446005	T1527_P1538del	TACCACCGCCAACGAACCCACCACCGCCAACGAACCCACCACCGCCAACGAACCCACCACCGCCAACGAACCC	TACCACCGCCAACGAACCCACCACCGCCAACGAACCC		22 (14/63)	1 (1/88)	7 (4/59)
MDR2	PvP01_12_v1	2446005	T1533_P1538del	TACCACCGCCAACGAACCCACCACCGCCAACGAACCCACCACCGCCAACGAACCCACCACCGCCAACGAACCC	TACCACCGCCAACGAACCCACCACCGCCAACGAACCCACCACCGCCAACGAACCC		2 (1/63)	1 (1/88)	2 (1/59)
MDR2	PvP01_12_v1	2446019	T1516fs	AACCCACCACC	A		0 (0/83)	0 (0/103)	7 (5/68)
MDR2	PvP01_12_v1	2446023	E1519_P1520insPTTANE	C	CACCACCGCCAACGAGCCT		0 (0/82)	0 (0/104)	2 (1/62)
MDR2	PvP01_12_v1	2446030	N1518fs	GCCAACGAACCCACCACCGCCAACGAA	GCCCACCACCGCCAACGAA		0 (0/86)	0 (0/107)	7 (5/73)
MDR2	PvP01_12_v1	2446111	Y1544D	T	G		0 (0/102)	0 (0/110)	9 (7/78)
MDR2	PvP01_12_v1	2446136	D1552G	A	G		0 (0/102)	0 (0/110)	1 (1/78)
MDR2	PvP01_12_v1	2446175	*1565*	G	A		0 (0/102)	2 (2/110)	0 (0/78)
PM4	PvP01_13_v1	1802108	I165V	T	C	Aspartic peptidase A1 family; Aspartic peptidase A1 family; Aspartic peptidase, active site; Aspartic peptidase domain superfamily; Peptidase family A1 domain; Pepsin-like domain	20 (20/102)	14 (15/110)	55 (43/78)
PM4	PvP01_13_v1	1802408	P65A	G	C		1 (1/102)	0 (0/110)	0 (0/78)
PPPK-DHPS	PvP01_14_v1	1270119	A647V	G	A		23 (23/102)	0 (0/110)	0 (0/78)
PPPK-DHPS	PvP01_14_v1	1270151	T622_N623insNGEGKLTNGDAKLT	AGTCAGTTTGGCGTCACCATTCGTCAGTTTACCCTCCCCGTTG	AGTCAGTTTGGCGTCACCATTCGTCAGTTTACCCTCCCCGTTGGTCAGTTTGGCGTCACCATTCGTCAGTTTACCCTCCCCGTTG		32 (32/100)	0 (0/110)	0 (0/78)
PPPK-DHPS	PvP01_14_v1	1270166	E618_G631del	ACCATTCGTCAGTTTACCCTCCCCGTTGGTCAGTTTGGCCTCC	A		21 (21/100)	0 (0/110)	0 (0/78)
PPPK-DHPS	PvP01_14_v1	1270203	G612_E618dup	G	GCCTCCCCATTCGTCAGTTTAC		0 (0/79)	0 (0/110)	3 (2/78)
PPPK-DHPS	PvP01_14_v1	1270309	I584V	T	C	Pterin-binding domain; Dihydropteroate synthase-like	0 (0/102)	0 (0/110)	5 (4/78)
PPPK-DHPS	PvP01_14_v1	1270401	A553G	G	C	Pterin-binding domain; Dihydropteroate synthase-like	0 (0/102)	14 (15/109)	95 (74/78)
PPPK-DHPS	PvP01_14_v1	1270524	K512M	T	A	Pterin-binding domain; Dihydropteroate synthase-like	0 (0/102)	0 (0/110)	5 (4/78)
PPPK-DHPS	PvP01_14_v1	1270525	K512E	T	C	Pterin-binding domain; Dihydropteroate synthase-like	0 (0/102)	0 (0/110)	3 (2/78)
PPPK-DHPS	PvP01_14_v1	1270911	G383A	C	G	Pterin-binding domain; Dihydropteroate synthase-like	78 (79/101)	5 (6/110)	1 (1/78)
PPPK-DHPS	PvP01_14_v1	1270915	S382A	A	C	Pterin-binding domain; Dihydropteroate synthase-like	0 (0/102)	0 (0/110)	32 (24/76)
PPPK-DHPS	PvP01_14_v1	1270982	K359N	T	A	Dihydropteroate synthase-like	1 (1/102)	0 (0/110)	0 (0/78)
PPPK-DHPS	PvP01_14_v1	1271444	M205I	C	T	7,8-Dihydro-6-hydroxymethylpterin-pyrophosphokinase, HPPK; 7,8-Dihydro-6-hydroxymethylpterin-pyrophosphokinase HPPK superfamily	74 (75/102)	0 (0/110)	100 (78/78)
PPPK-DHPS	PvP01_14_v1	1271634	E142G	T	C		66 (67/101)	0 (0/110)	0 (0/78)
PPPK-DHPS	PvP01_14_v1	1271664	E132G	T	C		0 (0/102)	13 (14/108)	0 (0/78)
MRP2	PvP01_14_v1	2052253	I1957S	A	C	AAA+ ATPase domain; P-loop containing nucleoside triphosphate hydrolase; Oligomycin resistance ATP-dependent permease Yor1	0 (0/102)	1 (1/110)	0 (0/78)
MRP2	PvP01_14_v1	2052257	D1956H	C	G	AAA+ ATPase domain; P-loop containing nucleoside triphosphate hydrolase; Oligomycin resistance ATP-dependent permease Yor1	100 (102/102)	72 (79/109)	96 (74/77)
MRP2	PvP01_14_v1	2052260	A1955T	C	T	AAA+ ATPase domain; P-loop containing nucleoside triphosphate hydrolase; Oligomycin resistance ATP-dependent permease Yor1	0 (0/102)	1 (1/110)	0 (0/78)
MRP2	PvP01_14_v1	2052336	N1929K	A	T	AAA+ ATPase domain; P-loop containing nucleoside triphosphate hydrolase; Oligomycin resistance ATP-dependent permease Yor1	0 (0/102)	6 (7/109)	0 (0/78)
MRP2	PvP01_14_v1	2052475	G1883D	C	T	AAA+ ATPase domain; P-loop containing nucleoside triphosphate hydrolase; Oligomycin resistance ATP-dependent permease Yor1	0 (0/102)	3 (3/110)	0 (0/78)
MRP2	PvP01_14_v1	2052514	G1870V	C	A	AAA+ ATPase domain; P-loop containing nucleoside triphosphate hydrolase; Oligomycin resistance ATP-dependent permease Yor1	0 (0/102)	1 (1/110)	4 (3/78)
MRP2	PvP01_14_v1	2052517	A1869E	G	T	AAA+ ATPase domain; P-loop containing nucleoside triphosphate hydrolase; Oligomycin resistance ATP-dependent permease Yor1	0 (0/102)	2 (2/110)	1 (1/78)
MRP2	PvP01_14_v1	2052726	Q1799H	C	A	AAA+ ATPase domain; P-loop containing nucleoside triphosphate hydrolase; Oligomycin resistance ATP-dependent permease Yor1	0 (0/102)	0 (0/110)	1 (1/78)
MRP2	PvP01_14_v1	2052883	N1747S	T	C	P-loop containing nucleoside triphosphate hydrolase; Oligomycin resistance ATP-dependent permease Yor1	0 (0/102)	0 (0/110)	1 (1/78)
MRP2	PvP01_14_v1	2052940	F1728Y	A	T	Oligomycin resistance ATP-dependent permease Yor1	0 (0/102)	5 (5/110)	0 (0/78)
MRP2	PvP01_14_v1	2052980	H1715N	G	T	Oligomycin resistance ATP-dependent permease Yor1	0 (0/101)	0 (0/110)	3 (2/78)
MRP2	PvP01_14_v1	2053034	S1677_V1696del	GTACTTCCTTTGGCACTTCCTTCAACACTTCCTTCGACACTTCCGTCGACACCTCCTTTGA	G	Oligomycin resistance ATP-dependent permease Yor1	0 (0/102)	0 (0/110)	21 (16/77)
MRP2	PvP01_14_v1	2053082	V1680_S1681insPKEVSKEV	A	ACACCTCCTTTGATACTTCCTTTGG	Oligomycin resistance ATP-dependent permease Yor1	0 (0/102)	0 (0/110)	2 (1/61)
MRP2	PvP01_14_v1	2053141	A1661fs	G	GCCGCACTTGGCCGCCTCCC	Oligomycin resistance ATP-dependent permease Yor1	0 (0/101)	1 (1/105)	0 (0/68)
MRP2	PvP01_14_v1	2053141	A1661G	G	C	Oligomycin resistance ATP-dependent permease Yor1	100 (101/101)	39 (41/105)	90 (61/68)
MRP2	PvP01_14_v1	2053330	S1598N	C	T	Oligomycin resistance ATP-dependent permease Yor1	0 (0/102)	23 (25/109)	0 (0/78)
MRP2	PvP01_14_v1	2053883	Y1414H	A	G	ABC transporter type 1, transmembrane domain; Oligomycin resistance ATP-dependent permease Yor1	64 (65/101)	5 (5/109)	13 (10/78)
MRP2	PvP01_14_v1	2053904	E1407Q	C	G	ABC transporter type 1, transmembrane domain; Oligomycin resistance ATP-dependent permease Yor1	0 (0/102)	0 (0/110)	4 (3/78)
MRP2	PvP01_14_v1	2054015	V1370I	C	T	ABC transporter type 1, transmembrane domain; Oligomycin resistance ATP-dependent permease Yor1	0 (0/102)	0 (0/110)	3 (2/78)
MRP2	PvP01_14_v1	2054270	Y1285H	A	G	Oligomycin resistance ATP-dependent permease Yor1	0 (0/102)	0 (0/110)	6 (5/78)
MRP2	PvP01_14_v1	2054346	Q1259H	C	A	Oligomycin resistance ATP-dependent permease Yor1	0 (0/101)	1 (1/110)	0 (0/78)
MRP2	PvP01_14_v1	2054386	S1246I	C	A	Oligomycin resistance ATP-dependent permease Yor1	0 (0/102)	1 (1/110)	0 (0/78)
MRP2	PvP01_14_v1	2054428	T1232I	G	A	Oligomycin resistance ATP-dependent permease Yor1	0 (0/102)	2 (2/110)	0 (0/78)
MRP2	PvP01_14_v1	2054638	A1158_L1159insLKNA	TCGTTCTTGAGGG	TCGTTCTTGAGGGCGTTCTTGAGGG	Oligomycin resistance ATP-dependent permease Yor1	0 (0/102)	2 (2/109)	12 (9/77)
MRP2	PvP01_14_v1	2054638	A1158_L1159insLKNALKNA	TCGTTCTTGAGGG	TCGTTCTTGAGGGCGTTCTTGAGGGCGTTCTTGAGGG	Oligomycin resistance ATP-dependent permease Yor1	0 (0/102)	6 (6/109)	0 (0/77)
MRP2	PvP01_14_v1	2054691	M1144I	C	A	Oligomycin resistance ATP-dependent permease Yor1	0 (0/102)	1 (1/110)	3 (2/78)
MRP2	PvP01_14_v1	2054703	S1140R	G	T	Oligomycin resistance ATP-dependent permease Yor1	0 (0/102)	0 (0/110)	14 (11/78)
MRP2	PvP01_14_v1	2054715	P1136_A1137insAAATATR	GGGGGTAGCGGTGGCAGCGGCA	GCGGGTAGCGGTGGCAGCGGCAGGGGTAGCGGTGGCAGCGGCA	Oligomycin resistance ATP-dependent permease Yor1	0 (0/102)	4 (4/109)	0 (0/78)
MRP2	PvP01_14_v1	2054715	A1130_P1136del	GGGGGTAGCGGTGGCAGCGGCA	G	Oligomycin resistance ATP-dependent permease Yor1	1 (1/102)	0 (0/109)	0 (0/78)
MRP2	PvP01_14_v1	2054725	T1133N	G	T	Oligomycin resistance ATP-dependent permease Yor1	0 (0/101)	32 (35/109)	1 (1/78)
MRP2	PvP01_14_v1	2054726	A1132_T1133insAATPAAA	T	TGGCAGCGGCAGGGGTAGCGGC	Oligomycin resistance ATP-dependent permease Yor1	0 (0/101)	0 (0/110)	1 (1/78)
MRP2	PvP01_14_v1	2054748	N1123_T1124insTANAAN	AGCCGTATTGGCCGCGTTC	AGCCGTGTTGGCCGCGTTCGCCGTATTGGCCGCGTTC	Oligomycin resistance ATP-dependent permease Yor1	0 (0/102)	5 (5/110)	10 (8/78)
MRP2	PvP01_14_v1	2054748	N1123_T1124insTANAANTANAAN	AGCCGTATTGGCCGCGTTC	AGCCGTGTTGGCCGCGTTCGCCGTGTTGGCCGCGTTCGCCGTATTGGCCGCGTTC	Oligomycin resistance ATP-dependent permease Yor1	0 (0/102)	4 (4/110)	3 (2/78)
MRP2	PvP01_14_v1	2054748	N1123_T1124insTANAANTANAANTANAAN	AGCCGTATTGGCCGCGTTC	AGCCGTGTTGGCCGCGTTCGCCGTGTTGGCCGCGTTCGCCGTGTTGGCCGCGTTCGCCGTATTGGCCGCGTTC	Oligomycin resistance ATP-dependent permease Yor1	0 (0/102)	4 (4/110)	0 (0/78)
MRP2	PvP01_14_v1	2054752	T1124R	G	C	Oligomycin resistance ATP-dependent permease Yor1	17 (17/100)	1 (1/110)	0 (0/78)
MRP2	PvP01_14_v1	2054753	T1124fs	T	TGTTGGCCGCGTTCGCCGTGTTGGCCGCGTTCGCCGTGTTGGCCGCGTTCGCCGTGTTGGCC	Oligomycin resistance ATP-dependent permease Yor1	0 (0/101)	0 (0/110)	1 (1/77)
MRP2	PvP01_14_v1	2054754	A1126fs	A	ACGTTCGCCGTG	Oligomycin resistance ATP-dependent permease Yor1	0 (0/99)	0 (0/109)	1 (1/78)
MRP2	PvP01_14_v1	2054757	A1122_N1123insNAA	G	GGCCGCGTTC	Oligomycin resistance ATP-dependent permease Yor1	1 (1/101)	0 (0/110)	6 (5/78)
MRP2	PvP01_14_v1	2054761	N1120_A1121insEANAANTANAANTAN	G	GCGTTCGCCGTGTTGGCCGCGTTCGCCGTGTTGGCCGCGTTCGCCT	Oligomycin resistance ATP-dependent permease Yor1	0 (0/100)	0 (0/110)	3 (2/77)
MRP2	PvP01_14_v1	2054761	N1120_A1121insEANAANTAN	G	GCGTTCGCCGTGTTGGCCGCGTTCGCCT	Oligomycin resistance ATP-dependent permease Yor1	0 (0/100)	0 (0/110)	1 (1/77)
MRP2	PvP01_14_v1	2054761	N1120_A1121insEAN	G	GCGTTCGCCT	Oligomycin resistance ATP-dependent permease Yor1	22 (22/100)	2 (2/110)	6 (5/77)
MRP2	PvP01_14_v1	2054771	N1117_T1118insAAN	T	TGTTGGCTGC	Oligomycin resistance ATP-dependent permease Yor1	0 (0/102)	0 (0/110)	1 (1/78)
MRP2	PvP01_14_v1	2054780	A1115T	C	T	Oligomycin resistance ATP-dependent permease Yor1	0 (0/102)	0 (0/110)	1 (1/78)
MRP2	PvP01_14_v1	2055144	D993E	G	T	Oligomycin resistance ATP-dependent permease Yor1	0 (0/102)	12 (13/109)	1 (1/78)
MRP2	PvP01_14_v1	2055146	D993N	C	T	Oligomycin resistance ATP-dependent permease Yor1	0 (0/102)	0 (0/110)	4 (3/78)
MRP2	PvP01_14_v1	2055353	L924M	G	T	Oligomycin resistance ATP-dependent permease Yor1	0 (0/102)	5 (6/110)	3 (2/78)
MRP2	PvP01_14_v1	2055419	D902N	C	T	Oligomycin resistance ATP-dependent permease Yor1	0 (0/102)	4 (4/110)	0 (0/78)
MRP2	PvP01_14_v1	2055440	K895Q	T	G	Oligomycin resistance ATP-dependent permease Yor1	20 (20/100)	0 (0/110)	0 (0/78)
MRP2	PvP01_14_v1	2055499	R875K	C	T	Oligomycin resistance ATP-dependent permease Yor1	0 (0/102)	1 (1/110)	0 (0/78)
MRP2	PvP01_14_v1	2055531	E864D	C	A	Oligomycin resistance ATP-dependent permease Yor1	0 (0/102)	1 (1/110)	0 (0/78)
MRP2	PvP01_14_v1	2055749	A792T	C	T	ABC transporter-like; Oligomycin resistance ATP-dependent permease Yor1	0 (0/102)	0 (0/110)	3 (2/78)
MRP2	PvP01_14_v1	2055785	F780L	A	G	ABC transporter-like; Oligomycin resistance ATP-dependent permease Yor1	0 (0/102)	0 (0/110)	1 (1/78)
MRP2	PvP01_14_v1	2056019	P697_N698insNGQP	GCGGTTGGCCGTT	GCGGTTGGCCGTTCGGTTGGCCGTT	Oligomycin resistance ATP-dependent permease Yor1	15 (14/93)	3 (3/110)	14 (11/77)
MRP2	PvP01_14_v1	2056019	P697_N698insNGQPNGQP	GCGGTTGGCCGTT	GCGGTTGGCCGTTCGGTTGGCCGTTCGGTTGGCCGTT	Oligomycin resistance ATP-dependent permease Yor1	3 (3/93)	0 (0/110)	3 (2/77)
MRP2	PvP01_14_v1	2056019	P697_N698insNGQPNGQPNGQP	GCGGTTGGCCGTT	GCGGTTGGCCGTTCGGTTGGCCGTTCGGTTGGCCGTTCGGTTGGCCGTT	Oligomycin resistance ATP-dependent permease Yor1	0 (0/93)	0 (0/110)	3 (2/77)
MRP2	PvP01_14_v1	2056019	N698_P701del	GCGGTTGGCCGTT	G	Oligomycin resistance ATP-dependent permease Yor1	19 (18/93)	2 (2/110)	4 (3/77)
MRP2	PvP01_14_v1	2056117	S669I	C	A	Oligomycin resistance ATP-dependent permease Yor1	0 (0/102)	2 (2/110)	0 (0/78)
MRP2	PvP01_14_v1	2056142	P661T	G	T	Oligomycin resistance ATP-dependent permease Yor1	0 (0/102)	1 (1/110)	0 (0/78)
MRP2	PvP01_14_v1	2056251	A619_K624del	CTTTCCCGCTTTTCGCGCT	C	Oligomycin resistance ATP-dependent permease Yor1	0 (0/102)	4 (4/110)	0 (0/78)
MRP2	PvP01_14_v1	2056256	A622_G623insRKA	C	CCGCTTTTCG	Oligomycin resistance ATP-dependent permease Yor1	0 (0/102)	0 (0/106)	1 (1/78)
MRP2	PvP01_14_v1	2056264	R620Q	C	T	Oligomycin resistance ATP-dependent permease Yor1	14 (14/102)	0 (0/106)	0 (0/78)
MRP2	PvP01_14_v1	2056276	A616V	G	A	Oligomycin resistance ATP-dependent permease Yor1	0 (0/102)	2 (2/108)	0 (0/78)
MRP2	PvP01_14_v1	2056889	A412T	C	T	Oligomycin resistance ATP-dependent permease Yor1; ABC transporter type 1, transmembrane domain superfamily	0 (0/102)	5 (6/110)	0 (0/78)
MRP2	PvP01_14_v1	2057114	W337R	A	G	ABC transporter type 1, transmembrane domain superfamily	0 (0/102)	14 (15/109)	13 (10/78)
MRP2	PvP01_14_v1	2057131	D331G	T	C	ABC transporter type 1, transmembrane domain superfamily	1 (1/102)	0 (0/110)	0 (0/78)
MRP2	PvP01_14_v1	2057171	E318K	C	T	ABC transporter type 1, transmembrane domain superfamily	0 (0/102)	0 (0/110)	1 (1/78)
MRP2	PvP01_14_v1	2057200	A308V	G	A	ABC transporter type 1, transmembrane domain superfamily	0 (0/102)	1 (1/110)	0 (0/78)
MRP2	PvP01_14_v1	2057209	G305A	C	G	ABC transporter type 1, transmembrane domain superfamily	4 (4/101)	0 (0/110)	0 (0/78)
MRP2	PvP01_14_v1	2057228	S299R	T	G	ABC transporter type 1, transmembrane domain superfamily	0 (0/102)	0 (0/110)	1 (1/78)
MRP2	PvP01_14_v1	2057269	V285G	A	C	ABC transporter type 1, transmembrane domain superfamily	0 (0/102)	0 (0/110)	4 (3/78)
MRP2	PvP01_14_v1	2057314	P270R	G	C	ABC transporter type 1, transmembrane domain superfamily	0 (0/102)	0 (0/110)	1 (1/78)
MRP2	PvP01_14_v1	2057776	L116Q	A	T	ABC transporter type 1, transmembrane domain superfamily	0 (0/102)	0 (0/110)	1 (1/78)
MRP2	PvP01_14_v1	2057809	Y105C	T	C		0 (0/102)	0 (0/110)	1 (1/78)
MRP2	PvP01_14_v1	2057861	E88Q	C	G		58 (59/102)	3 (3/110)	15 (12/78)
MRP2	PvP01_14_v1	2057885	S80G	T	C		0 (0/102)	0 (0/110)	1 (1/78)
MRP2	PvP01_14_v1	2057912	F71V	A	C		0 (0/102)	0 (0/110)	1 (1/78)
MRP2	PvP01_14_v1	2057935	K63T	T	G		0 (0/102)	0 (0/110)	9 (7/78)
MRP2	PvP01_14_v1	2057938	Y62C	T	C		23 (23/102)	0 (0/110)	0 (0/78)
MRP2	PvP01_14_v1	2057999	R42G	T	C		0 (0/102)	0 (0/110)	5 (4/78)
MRP2	PvP01_14_v1	2058006	K39N	T	G		0 (0/99)	0 (0/109)	15 (12/78)
MRP2	PvP01_14_v1	2058073	S17T	C	G		4 (4/102)	0 (0/110)	0 (0/78)
MRP2	PvP01_14_v1	2058079	R15Q	C	T		0 (0/102)	0 (0/110)	1 (1/78)
MRP2	PvP01_14_v1	2058094	G10A	C	G		0 (0/102)	17 (18/109)	0 (0/78)
