# Supplementary material for: Genomic analysis of Plasmodium vivax describes patterns of connectivity and putative drivers of adaptation in Ethiopia
Source: Sci Rep. 2023 Nov 27;13:20788. doi: 10.1038/s41598-023-47889-w (PMC10682486; doi:10.1038/s41598-023-47889-w)
Supplement: Supplementary file 4 — Supplementary Information 4. [file 41598_2023_47889_MOESM4_ESM.xlsx]

## Sheet: Sheet1
MalariaGEN sample identifier	District	Fws	PvP01_09_cn	PvP01_09_breakpoints
QS0001-C	SNNPR	0.966852	2	DBP_Cambodian
QS0002-C	SNNPR	0.999022	2	DBP_Cambodian
QS0003-C	SNNPR	0.998695	2	DBP_Cambodian
QS0004-C	SNNPR	0.669246	5	DBP_Cambodian
QS0006-C	SNNPR	0.970378	2	DBP_Cambodian
QS0011-C	Hawassa	0.517237	3	DBP_Cambodian
QS0012-C	Hawassa	0.537872	3	DBP_Cambodian
QS0013-C	Hawassa	0.997951	2	DBP_Cambodian
QS0014-C	Hawassa	0.995889	3	DBP_Cambodian
QS0015-C	Hawassa	0.813372	3	DBP_Cambodian
QS0016-C	Hawassa	0.998106	-1	NA
QS0018-C	Hawassa	0.996889	2	DBP_Cambodian
QS0020-C	Hawassa	0.994282	2	DBP_Cambodian
QS0023-C	Hawassa	0.950523	-1	NA
QS0025-C	Arbaminch	0.888354	1	NA
QS0027-C	Arbaminch	0.994934	-1	NA
QS0028-C	Arbaminch	0.998636	2	DBP_Cambodian
QS0030-C	Arbaminch	0.978534	-1	NA
QS0031-C	Arbaminch	0.302756	2	DBP_Malagasy
QS0032-C	Arbaminch	0.490389	2	DBP_Cambodian
QS0033-C	Arbaminch	0.996031	-1	NA
QS0035-C	Arbaminch	0.998981	3	DBP_Cambodian
QS0037-C	Arbaminch	0.995195	3	DBP_Malagasy
QS0039-C	Guba	0.995906	-1	NA
QS0041-C	Guba	0.99901	2	DBP_Cambodian
QS0042-C	Guba	0.999209	2	DBP_Malagasy
QS0044-C	Guba	0.995745	1	NA
QS0046-C	Shone	0.992389	-1	NA
QS0049-C	Guba	0.999181	1	NA
QS0053-C	Shone	0.994808	2	DBP_Cambodian
VVX00863	Batu	0.999138	-1	NA
VVX00897	Batu	0.998958	2	DBP_Cambodian
VVX01915	Gondar	0.994153	2	DBP_Cambodian
VVX01924	Jimma	0.99335	2	DBP_Cambodian
VVX01936	Jimma	0.99782	-1	NA
VVX01945	Jimma	0.997751	3	DBP_Cambodian
VVX01951	Jimma	0.996288	4	DBP_Cambodian
VVX01961	Gondar	0.999131	2	DBP_Cambodian
VVX01967	Gondar	0.995667	2	DBP_Cambodian
VVX01968	Gondar	0.575701	2	DBP_Cambodian
VVX01969	Gondar	0.995612	2	DBP_Cambodian
VVX01970	Gondar	0.995684	2	DBP_Cambodian
VVX01971	Gondar	0.918652	2	DBP_Cambodian
VVX01973	Gondar	0.790576	4	DBP_Cambodian,DBP_Malagasy
VVX01975	Gondar	0.887879	4	DBP_Cambodian
VVX01983	Gondar	0.854791	-1	NA
VVX01984	Gondar	0.690441	2	DBP_Malagasy
BBH-1-125	Jimma	0.995995	4	DBP_Cambodian
BBH_1_132	Jimma	0.996266	-1	NA
BBH_1_137	Jimma	0.96967	2	DBP_Cambodian
BBH_1_153	Jimma	0.691452	3	DBP_Cambodian
BBH_1_162	Jimma	0.541806	-1	NA
HT_1_144	Jimma	0.982658	-1	NA
HT_1_147	Jimma	0.994948	4	DBP_Cambodian
HT_1_153	Jimma	NaN	-1	NA
HT_2_112	Jimma	0.975252	-1	NA
JHC_1_208	Jimma	0.583584	3	DBP_Cambodian
JHC_2_100	Jimma	0.993561	3	DBP_Cambodian
JHC_2_216	Jimma	0.936663	-1	NA
MICH_1_72	Jimma	0.992076	-1	NA
MICH_2_71	Jimma	0.993503	3	DBP_Cambodian
SGH-1-331	Jimma	0.687365	1	NA
SGH_1_337	Jimma	0.646748	3	DBP_Cambodian
SGH_1_355	Jimma	0.991591	1.5	DBP_Cambodian
SGH_1_357	Jimma	0.987228	5	DBP_Malagasy
SGH_1_358	Jimma	0.98508	3	DBP_Cambodian
SGH_1_359	Jimma	0.699504	3	DBP_Cambodian
SGH_1_360	Jimma	NaN	-1	NA
SGH_1_361	Jimma	0.963662	3	DBP_Cambodian
SGH_2_103	Jimma	0.996812	2	DBP_Cambodian
SGH_2_108	Jimma	0.990407	2	DBP_Cambodian
QS0055-C	Abure Health Center	NaN	-1	NA
QS0057-C	Abure Health Center	NaN	-1	NA
QS0058-C	Abure Health Center	0.993367	-1	NA
QS0061-C	Abosto Health Center	0.996176	3	DBP_Malagasy
QS0062-C	Abosto Health Center	NaN	-1	NA
QS0063-C	Abosto Health Center	0.998324	1	NA
QS0066-C	Abosto Health Center	0.996018	2	DBP_Cambodian
QS0067-C	Abosto Health Center	NaN	-1	NA
QS0068-C	Abosto Health Center	0.54433	1	NA
QS0069-C	Abosto Health Center	NaN	-1	NA
QS0070-C	Abosto Health Center	0.996324	1	NA
QS0071-C	Abosto Health Center	NaN	-1	NA
QS0072-C	Abosto Health Center	NaN	-1	NA
QS0073-C	Abosto Health Center	0.992511	2	DBP_Cambodian
QS0074-C	Abosto Health Center	0.738573	2	DBP_Malagasy
QS0075-C	Abosto Health Center	NaN	-1	NA
QS0076-C	Abosto Health Center	0.995987	3	DBP_Cambodian
QS0077-C	Abosto Health Center	0.995947	1	NA
QS0078-C	Bishan Guracha Health Center	0.999158	2	DBP_Cambodian
QS0079-C	Bishan Guracha Health Center	0.995994	2	DBP_Cambodian
QS0080-C	Bishan Guracha Health Center	0.996515	1	NA
QS0081-C	Bishan Guracha Health Center	0.995165	-1	NA
QS0082-C	Bishan Guracha Health Center	NaN	-1	NA
QS0084-C	Bishan Guracha Health Center	0.999012	1	NA
QS0085-C	Bishan Guracha Health Center	0.526984	-1	NA
QS0086-C	Bishan Guracha Health Center	0.523117	-1	NA
QS0088-C	Bishan Guracha Health Center	0.999352	3	DBP_Malagasy
QS0089-C	Bishan Guracha Health Center	0.995513	-1	NA
QS0090-C	Bishan Guracha Health Center	0.996027	1	NA
QS0091-C	Bishan Guracha Health Center	0.996454	2	DBP_Cambodian
QS0092-C	Bishan Guracha Health Center	0.998665	4	DBP_Malagasy
QS0093-C	Bishan Guracha Health Center	0.994844	3	DBP_Cambodian
QS0094-C	Bishan Guracha Health Center	NaN	-1	NA
QS0095-C	Bishan Guracha Health Center	NaN	-1	NA
QS0096-C	Bishan Guracha Health Center	0.998894	2	DBP_Cambodian
QS0097-C	Bishan Guracha Health Center	0.994588	2	DBP_Cambodian
QS0098-C	Bishan Guracha Health Center	0.774615	2	DBP_Cambodian
QS0099-C	Bishan Guracha Health Center	0.398938	2	DBP_Cambodian
QS0100-C	Bishan Guracha Health Center	0.995711	4	DBP_Cambodian
QS0102-C	Bishan Guracha Health Center	0.994533	3	DBP_Cambodian
QS0103-C	Bishan Guracha Health Center	0.996978	1	NA
QS0105-C	Adje Health Center	0.877768	4	DBP_Cambodian
QS0106-C	Adje Health Center	0.715255	3	DBP_Cambodian
QS0107-C	Adje Health Center	0.995347	2	DBP_Cambodian
QS0108-C	Adje Health Center	0.813643	2	DBP_Cambodian
QS0111-C	Adje Health Center	NaN	-1	NA
QS0113-C	Adje Health Center	NaN	-1	NA
QS0114-C	Adje Health Center	0.540472	3	DBP_Cambodian
QS0118-C	Adje Health Center	0.840582	2	DBP_Cambodian
QS0119-C	Adje Health Center	NaN	-1	NA
QS0120-C	Adje Health Center	0.996659	3	DBP_Cambodian
QS0121-C	Adje Health Center	0.995726	3	DBP_Cambodian
QS0122-C	Adje Health Center	0.996026	2	DBP_Cambodian
QS0123-C	Adje Health Center	0.996884	1	NA
QS0124-C	Adje Health Center	0.996378	5	DBP_Cambodian
QS0125-C	Adje Health Center	0.999057	-1	NA
QS0130-C	Ilala Health Center	NaN	-1	NA
QS0137-C	Ilala Health Center	0.996633	1	NA
QS0138-C	Ilala Health Center	0.99483	2	DBP_Cambodian
QS0140-C	Melka Oda Hospital	NaN	-1	NA
QS0141-C	Melka Oda Hospital	0.935451	4	DBP_Cambodian
QS0143-C	Melka Oda Hospital	0.995551	2	DBP_Malagasy
QS0146-C	Melka Oda Hospital	0.995013	3	DBP_Cambodian
QS0149-C	Melka Oda Hospital	NaN	-1	NA
QS0151-C	Melka Oda Hospital	0.994902	1	NA
QS0152-C	Melka Oda Hospital	NaN	-1	NA
QS0171-C	Shewarobit	NaN	-1	NA
QS0172-C	Shewarobit	0.98137	2	DBP_Cambodian
QS0173-C	Shewarobit	0.996357	1	NA
QS0176-C	Shewarobit	0.605606	2	DBP_Cambodian
QS0177-C	Shewarobit	0.995995	-1	NA
QS0178-C	Shewarobit	0.995994	4	DBP_Cambodian
QS0179-C	Shewarobit	0.998636	2	DBP_Cambodian
QS0180-C	Shewarobit	NaN	-1	NA
QS0181-C	Shewarobit	0.997951	2	DBP_Cambodian
QS0184-C	Shewarobit	0.996689	2	DBP_Cambodian
QS0185-C	Shewarobit	0.999183	1	NA
QS0186-C	Shewarobit	0.999353	2	DBP_Cambodian
QS0187-C	Shewarobit	0.994612	2	DBP_Malagasy
QS0188-C	Shewarobit	0.994745	-1	NA
QS0189-C	Shewarobit	0.996304	4	DBP_Cambodian
QS0190-C	Shewarobit	0.963638	1	NA
QS0191-C	Shewarobit	0.535712	2	DBP_Cambodian
QS0192-C	Shewarobit	0.997377	2	DBP_Cambodian
QS0193-C	Shewarobit	0.999045	2	DBP_Cambodian
QS0196-C	Adama	0.999133	2	DBP_Cambodian
QS0197-C	Adama	0.995869	1	NA
QS0200-C	Adama	0.909122	3	DBP_Cambodian

## Sheet: Sheet2
Supplementary data 3. Duffy binding protein 1 copy number breakpoints
Data is presented on 102 independent single clone Ethiopian P.vivax samples
MalariaGEN sample identifier	Location	DBP copy number	DBP breakpoint
QS0001-C	South Nations Nationalities and Peoples' Region	2	DBP_Cambodian
QS0002-C	South Nations Nationalities and Peoples' Region	2	DBP_Cambodian
QS0003-C	South Nations Nationalities and Peoples' Region	2	DBP_Cambodian
QS0006-C	South Nations Nationalities and Peoples' Region	2	DBP_Cambodian
QS0013-C	Hawassa	2	DBP_Cambodian
QS0014-C	Hawassa	3	DBP_Cambodian
QS0016-C	Hawassa	NA	NA
QS0018-C	Hawassa	2	DBP_Cambodian
QS0020-C	Hawassa	2	DBP_Cambodian
QS0023-C	Hawassa	NA	NA
QS0027-C	Arbaminch	NA	NA
QS0028-C	Arbaminch	2	DBP_Cambodian
QS0030-C	Arbaminch	NA	NA
QS0033-C	Arbaminch	NA	NA
QS0035-C	Arbaminch	3	DBP_Cambodian
QS0037-C	Arbaminch	3	DBP_Malagasy
QS0039-C	Guba	NA	NA
QS0041-C	Guba	2	DBP_Cambodian
QS0042-C	Guba	2	DBP_Malagasy
QS0044-C	Guba	1	NA
QS0046-C	Shone	NA	NA
QS0049-C	Guba	1	NA
QS0053-C	Shone	2	DBP_Cambodian
VVX00863	Batu	NA	NA
VVX00897	Batu	2	DBP_Cambodian
VVX01915	Gondar	2	DBP_Cambodian
VVX01924	Jimma	2	DBP_Cambodian
VVX01936	Jimma	NA	NA
VVX01945	Jimma	3	DBP_Cambodian
VVX01951	Jimma	4	DBP_Cambodian
VVX01961	Gondar	2	DBP_Cambodian
VVX01967	Gondar	2	DBP_Cambodian
VVX01969	Gondar	2	DBP_Cambodian
VVX01970	Gondar	2	DBP_Cambodian
BBH-1-125	Jimma	4	DBP_Cambodian
BBH_1_132	Jimma	NA	NA
BBH_1_137	Jimma	2	DBP_Cambodian
HT_1_144	Jimma	NA	NA
HT_1_147	Jimma	4	DBP_Cambodian
HT_2_112	Jimma	NA	NA
JHC_2_100	Jimma	3	DBP_Cambodian
MICH_1_72	Jimma	NA	NA
MICH_2_71	Jimma	3	DBP_Cambodian
SGH_1_355	Jimma	1.5	DBP_Cambodian
SGH_1_357	Jimma	5	DBP_Malagasy
SGH_1_358	Jimma	3	DBP_Cambodian
SGH_1_361	Jimma	3	DBP_Cambodian
SGH_2_103	Jimma	2	DBP_Cambodian
SGH_2_108	Jimma	2	DBP_Cambodian
QS0058-C	Abure Health Center	NA	NA
QS0061-C	Abosto Health Center	3	DBP_Malagasy
QS0063-C	Abosto Health Center	1	NA
QS0066-C	Abosto Health Center	2	DBP_Cambodian
QS0070-C	Abosto Health Center	1	NA
QS0073-C	Abosto Health Center	2	DBP_Cambodian
QS0076-C	Abosto Health Center	3	DBP_Cambodian
QS0077-C	Abosto Health Center	1	NA
QS0078-C	Bishan Guracha Health Center	2	DBP_Cambodian
QS0079-C	Bishan Guracha Health Center	2	DBP_Cambodian
QS0080-C	Bishan Guracha Health Center	1	NA
QS0081-C	Bishan Guracha Health Center	NA	NA
QS0084-C	Bishan Guracha Health Center	1	NA
QS0088-C	Bishan Guracha Health Center	3	DBP_Malagasy
QS0089-C	Bishan Guracha Health Center	NA	NA
QS0090-C	Bishan Guracha Health Center	1	NA
QS0091-C	Bishan Guracha Health Center	2	DBP_Cambodian
QS0092-C	Bishan Guracha Health Center	4	DBP_Malagasy
QS0093-C	Bishan Guracha Health Center	3	DBP_Cambodian
QS0096-C	Bishan Guracha Health Center	2	DBP_Cambodian
QS0097-C	Bishan Guracha Health Center	2	DBP_Cambodian
QS0100-C	Bishan Guracha Health Center	4	DBP_Cambodian
QS0102-C	Bishan Guracha Health Center	3	DBP_Cambodian
QS0103-C	Bishan Guracha Health Center	1	NA
QS0107-C	Adje Health Center	2	DBP_Cambodian
QS0120-C	Adje Health Center	3	DBP_Cambodian
QS0121-C	Adje Health Center	3	DBP_Cambodian
QS0122-C	Adje Health Center	2	DBP_Cambodian
QS0123-C	Adje Health Center	1	NA
QS0124-C	Adje Health Center	5	DBP_Cambodian
QS0125-C	Adje Health Center	NA	NA
QS0137-C	Ilala Health Center	1	NA
QS0138-C	Ilala Health Center	2	DBP_Cambodian
QS0143-C	Melka Oda Hospital	2	DBP_Malagasy
QS0146-C	Melka Oda Hospital	3	DBP_Cambodian
QS0151-C	Melka Oda Hospital	1	NA
QS0172-C	Shewarobit	2	DBP_Cambodian
QS0173-C	Shewarobit	1	NA
QS0177-C	Shewarobit	NA	NA
QS0178-C	Shewarobit	4	DBP_Cambodian
QS0179-C	Shewarobit	2	DBP_Cambodian
QS0181-C	Shewarobit	2	DBP_Cambodian
QS0184-C	Shewarobit	2	DBP_Cambodian
QS0185-C	Shewarobit	1	NA
QS0186-C	Shewarobit	2	DBP_Cambodian
QS0187-C	Shewarobit	2	DBP_Malagasy
QS0188-C	Shewarobit	NA	NA
QS0189-C	Shewarobit	4	DBP_Cambodian
QS0190-C	Shewarobit	1	NA
QS0192-C	Shewarobit	2	DBP_Cambodian
QS0193-C	Shewarobit	2	DBP_Cambodian
QS0196-C	Adama	2	DBP_Cambodian
QS0197-C	Adama	1	NA
